# Supplementary material for: Comparative transcriptomics and eQTL mapping of response to Melampsora americana in selected Salix purpurea F2 progeny
Source: BMC Genomics. 2022 Jan 22;23:71. doi: 10.1186/s12864-021-08254-1 (PMC8783449; doi:10.1186/s12864-021-08254-1)
Supplement: Supplementary file 4 — Additional file 4: Additional Table 1. Gene ontology results for each group of differentially expressed genes defined though the contrast of susceptible and resistant genotypes. [file 12864_2021_8254_MOESM4_ESM.xlsx]

## Sheet: GO Results From SvR DEGs
Additional Table 1: Gene ontology results for each group of differentially expressed genes defined though the contrast of susceptible and resistant genotypes.
INPUT #	ANNO#	SIG TERMS
^	^	^
Number of genes input into the GO analysis	Number of input genes with GO annotations	Number of significant GO terms identified from input list
Gene Ontology Results From 42 HPI: Pos. Log2 Fold Change
INPUT#	ANNO#	SIG TERMS
12	12	0
GO term	Ontology	Description	Number in input list	Number in BG/Ref	p-value	FDR
----------- Sorry, No significant term -----------
Gene Ontology Results From 42 HPI: Neg. Log2 Fold Change
Not enough genes to run analysis
Gene Ontology Results From 66 HPI: Pos. Log2 Fold Change
INPUT#	ANNO#	SIG TERMS
67	54	15
GO term	Ontology	Description	Number in input list	Number in BG/Ref	p-value	FDR
GO:0009408	P	response to heat	18	104	4.3e-24	6.5e-22
GO:0009266	P	response to temperature stimulus	21	278	6e-20	4.5e-18
GO:0042542	P	response to hydrogen peroxide	9	28	1.1e-15	5.3e-14
GO:0009644	P	response to high light intensity	9	37	1.8e-14	6.9e-13
GO:0009642	P	response to light intensity	9	57	1.2e-12	3.7e-11
GO:0000302	P	response to reactive oxygen species	9	64	3.7e-12	9.2e-11
GO:0009628	P	response to abiotic stimulus	23	872	5.8e-12	1.2e-10
GO:0006979	P	response to oxidative stress	12	189	1.8e-11	3.4e-10
GO:0006950	P	response to stress	22	1198	9.3e-09	1.5e-07
GO:0010035	P	response to inorganic substance	11	309	4.6e-08	6.9e-07
GO:0009416	P	response to light stimulus	11	363	2.3e-07	3.1e-06
GO:0009314	P	response to radiation	11	376	3.2e-07	4e-06
GO:1901700	P	response to oxygen-containing compound	12	609	5.7e-06	6.6e-05
GO:0050896	P	response to stimulus	25	2362	1.7e-05	0.00018
GO:0042221	P	response to chemical	13	994	0.00015	0.0015
Gene Ontology Results From 66 HPI: Neg. Log2 Fold Change
INPUT#	ANNO#	SIG TERMS
31	28	0
GO term	Ontology	Description	Number in input list	Number in BG/Ref	p-value	FDR
----------- Sorry, No significant term -----------
