# Supplementary material for: Comparative transcriptomics and eQTL mapping of response to Melampsora americana in selected Salix purpurea F2 progeny
Source: BMC Genomics. 2022 Jan 22;23:71. doi: 10.1186/s12864-021-08254-1 (PMC8783449; doi:10.1186/s12864-021-08254-1)
Supplement: Supplementary file 5 — Additional file 5: Additional Table 2. Gene ontology results for each group of differentially expressed genes defined though the contrast of inoculated and the uninoculated control treatments. [file 12864_2021_8254_MOESM5_ESM.xlsx]

## Sheet: GO Results From IvC DEGs
Additional Table 2: Gene ontology results for each group of differentially expressed genes defined though the contrast of inoculated and the uninoculated control treatments.
INPUT	ANNOT	SIG TERMS
^	^	^
Number of genes input into the GO analysis	Number of input genes with GO annotations	Number of significant GO terms identified from input list
Gene Ontology Results From 42 HPI: "Resistant Specific" Negative Log2 Fold Change
INPUT#	ANNO#	SIG TERMS
235	206	2
GO term	Ontology	Description	Number in input list	Number in BG/Ref	p-value	FDR
GO:0009521	C	photosystem	5	38	0.00015	0.028
GO:0009579	C	thylakoid	12	279	0.00051	0.046
Gene Ontology Results From 42 HPI: "Resistant Specific" Positive Log2 Fold Change
INPUT#	ANNO#	SIG TERMS
422	380	25
GO term	Ontology	Description	Number in input list	Number in BG/Ref	p-value	FDR
GO:0006952	P	defense response	28	335	4.6e-08	6.1e-05
GO:0007154	P	cell communication	39	638	6.4e-07	0.00033
GO:0006915	P	apoptotic process	9	42	7.5e-07	0.00033
GO:0007165	P	signal transduction	35	569	1.9e-06	0.00049
GO:0050896	P	response to stimulus	100	2362	1.8e-06	0.00049
GO:0023052	P	signaling	35	585	3.4e-06	0.00052
GO:0044700	P	single organism signaling		585	3.4e-06	0.00052
GO:0012501	P	programmed cell death	12	94	4e-06	0.00052
GO:0006955	P	immune response	15	144	3.6e-06	0.00052
GO:0045087	P	innate immune response	15	141	2.8e-06	0.00052
GO:0044763	P	single-organism cellular process	99	2435	8.9e-06	0.0011
GO:0002376	P	immune system process	15	158	1.1e-05	0.0011
GO:0008219	P	cell death	13	121	1.1e-05	0.0011
GO:0006950	P	response to stress	55	1198	2.7e-05	0.0024
GO:0006468	P	protein phosphorylation	29	492	2.7e-05	0.0024
GO:0051716	P	cellular response to stimulus	41	817	3.5e-05	0.0029
GO:0016310	P	phosphorylation	30	550	8e-05	0.0062
GO:0036211	P	protein modification process	37	781	0.00023	0.016
GO:0006464	P	cellular protein modification process	37	781	0.00023	0.016
GO:0043412	P	macromolecule modification	39	845	0.00027	0.018
GO:0004674	F	protein serine/threonine kinase activity	23	348	3e-05	0.012
GO:0004672	F	protein kinase activity	27	494	0.00017	0.022
GO:0016301	F	kinase activity	40	844	0.00014	0.022
GO:0071944	C	cell periphery	50	1131	0.00013	0.033
GO:0005886	C	plasma membrane	41	916	0.00036	0.045
Gene Ontology Results From 42 HPI: "Susceptible Specific" Negative Log2 Fold Change
INPUT#	ANNO#	SIG TERMS
171	158	20
GO term	Ontology	Description	Number in input list	Number in BG/Ref	p-value	FDR
GO:0009408	P	response to heat	10	104	1.7e-07	8e-05
GO:0042542	P	response to hydrogen peroxide	6	28	3.9e-07	9e-05
GO:0009644	P	response to high light intensity	6	37	2.2e-06	0.00034
GO:0009266	P	response to temperature stimulus	13	278	1.1e-05	0.0012
GO:0009642	P	response to light intensity	6	57	2.9e-05	0.0027
GO:0000302	P	response to reactive oxygen species	6	64	5.6e-05	0.0043
GO:0006950	P	response to stress		1198	0.00032	0.021
GO:0009628	P	response to abiotic stimulus	21	872	0.00056	0.032
GO:0006979	P	response to oxidative stress	8	189	0.0009	0.047
GO:0044434	C	chloroplast part	17	527	6.6e-05	0.012
GO:0044435	C	plastid part	17	583	0.00021	0.019
GO:0009570	C	chloroplast stroma	9	227	0.00072	0.042
GO:0034357	C	photosynthetic membrane	8	205	0.0015	0.046
GO:0031976	C	plastid thylakoid	8	221	0.0024	0.046
GO:0044436	C	thylakoid part	9	244	0.0012	0.046
GO:0055035	C	plastid thylakoid membrane	7	176	0.0026	0.046
GO:0009535	C	chloroplast thylakoid membrane	7	176	0.0026	0.046
GO:0009534	C	chloroplast thylakoid	8	221	0.0024	0.046
GO:0009532	C	plastid stroma	9	258	0.0017	0.046
GO:0009579	C	thylakoid	9	279	0.0029	0.046
Gene Ontology Results From 42 HPI: "Susceptible Specific" Positive Log2 Fold Change
INPUT#	ANNO#	SIG TERMS
239	222	38
GO term	Ontology	Description	Number in input list	Number in BG/Ref	p-value	FDR
GO:0016310	P	phosphorylation	26	550	4.1e-07	0.00026
GO:0006468	P	protein phosphorylation	24	492	6.2e-07	0.00026
GO:0036211	P	protein modification process	27	781	6.5e-05	0.013
GO:0006464	P	cellular protein modification process	27	781	6.5e-05	0.013
GO:0007167	P	enzyme linked receptor protein signaling pathway	7	87	0.00029	0.02
GO:0007169	P	transmembrane receptor protein tyrosine kinase signaling pathway	7	87	0.00029	0.02
GO:0006952	P	defense response		335	0.00016	0.02
GO:0043412	P	macromolecule modification	27	845	0.00022	0.02
GO:0006950	P	response to stress	35	1198	0.00018	0.02
GO:0007154	P	cell communication	22	638	0.00028	0.02
GO:0006796	P	phosphate-containing compound metabolic process	26	791	0.00018	0.02
GO:0006793	P	phosphorus metabolic process	26	797	0.00021	0.02
GO:0007166	P	cell surface receptor signaling pathway	7	89	0.00033	0.021
GO:0007165	P	signal transduction	20	569	0.00039	0.022
GO:0009620	P	response to fungus	7	92	0.00041	0.022
GO:0012501	P	programmed cell death	7	94	0.00046	0.024
GO:0044700	P	single organism signaling	20	585	0.00055	0.024
GO:0002376	P	immune system process	9	158	0.00056	0.024
GO:0023052	P	signaling	20	585	0.00055	0.024
GO:0050896	P	response to stimulus	55	2362	0.0012	0.048
GO:0004674	F	protein serine/threonine kinase activity	17	348	2.2e-05	0.0024
GO:0005524	F	ATP binding	26	714	3.8e-05	0.0024
GO:0016301	F	kinase activity	29	844	4.1e-05	0.0024
GO:0032559	F	adenyl ribonucleotide binding	26	720	4.3e-05	0.0024
GO:0030554	F	adenyl nucleotide binding	26	722	4.5e-05	0.0024
GO:0004672	F	protein kinase activity	19	494	0.00018	0.0048
GO:0032549	F	ribonucleoside binding	27	846	0.00023	0.0048
GO:0017076	F	purine nucleotide binding	27	849	0.00024	0.0048
GO:0032555	F	purine ribonucleotide binding	27	846	0.00023	0.0048
GO:0032550	F	purine ribonucleoside binding	27	846	0.00023	0.0048
GO:0035639	F	purine ribonucleoside triphosphate binding	27	840	0.0002	0.0048
GO:0001883	F	purine nucleoside binding	27	846	0.00023	0.0048
GO:0001882	F	nucleoside binding	27	846	0.00023	0.0048
GO:0097367	F	carbohydrate derivative binding	27	867	0.00033	0.0057
GO:0032553	F	ribonucleotide binding	27	864	0.00031	0.0057
GO:0016772	F	transferase activity, transferring phosphorus-containing groups	29	1001	0.00063	0.01
GO:0016773	F	phosphotransferase activity, alcohol group as acceptor	20	602	0.00077	0.012
GO:0004713	F	protein tyrosine kinase activity	6	88	0.0018	0.027
Gene Ontology Results From 42 HPI: "Not Type Specific" Negative Log2 Fold Change
INPUT#	ANNO#	SIG TERMS
159	152	0
GO term	Ontology	Description	Number in input list	Number in BG/Ref	p-value	FDR
----------- Sorry, No significant term -----------
Gene Ontology Results From 42 HPI: "Not Type Specific" Positive Log2 Fold Change
INPUT#	ANNO#	SIG TERMS
990	697	85
GO term	Ontology	Description	Number in input list	Number in BG/Ref	p-value	FDR
GO:0006952	P	defense response	57	335	2.7e-17	5e-14
GO:0010243	P	response to organonitrogen compound	27	91	3.5e-15	2.2e-12
GO:0010200	P	response to chitin	26	84	3.6e-15	2.2e-12
GO:0009607	P	response to biotic stimulus	53	338	1e-14	3.9e-12
GO:0051707	P	response to other organism	52	329	1.3e-14	3.9e-12
GO:0043207	P	response to external biotic stimulus	52	329	1.3e-14	3.9e-12
GO:0050896	P	response to stimulus	198	2362	3.7e-14	9.7e-12
GO:0019748	P	secondary metabolic process	25	90	1.9e-13	4.4e-11
GO:1901700	P	response to oxygen-containing compound	73	609	2.7e-13	5.6e-11
GO:0006950	P	response to stress	116	1198	3.7e-13	6.8e-11
GO:0009611	P	response to wounding	26	101	4.5e-13	7.6e-11
GO:0051704	P	multi-organism process	59	466	4.2e-12	6.5e-10
GO:0009605	P	response to external stimulus	58	458	6.2e-12	8.8e-10
GO:1901698	P	response to nitrogen compound	27	126	1.7e-11	2.3e-09
GO:0006468	P	protein phosphorylation	59	492	3.7e-11	4.6e-09
GO:0010033	P	response to organic substance	76	741	1.6e-10	1.9e-08
GO:0016310	P	phosphorylation	61	550	4.1e-10	4.5e-08
GO:0009719	P	response to endogenous stimulus	68	651	6e-10	6.1e-08
GO:0002376	P	immune system process	28	158	7.8e-10	7.5e-08
GO:0009620	P	response to fungus	21	92	8.1e-10	7.5e-08
GO:0098542	P	defense response to other organism	30	186	2.1e-09	1.8e-07
GO:0009404	P	toxin metabolic process	11	24	2.3e-09	2e-07
GO:0001101	P	response to acid chemical	50	434	3.6e-09	2.9e-07
GO:0042221	P	response to chemical	89	994	4.7e-09	3.6e-07
GO:0045087	P	innate immune response	25	141	5.9e-09	4.4e-07
GO:0006955	P	immune response	25	144	9.1e-09	6.5e-07
GO:0009751	P	response to salicylic acid	19	92	2.8e-08	2e-06
GO:0009617	P	response to bacterium	23	141	1.1e-07	7.5e-06
GO:0044550	P	secondary metabolite biosynthetic process	14	58	2.3e-07	1.5e-05
GO:0009753	P	response to jasmonic acid	19	106	3e-07	1.7e-05
GO:0090487	P	secondary metabolite catabolic process	8	17	2.9e-07	1.7e-05
GO:0009407	P	toxin catabolic process	8	17	2.9e-07	1.7e-05
GO:0009813	P	flavonoid biosynthetic process	11	36	3.4e-07	1.9e-05
GO:0009698	P	phenylpropanoid metabolic process	13	52	4e-07	2.2e-05
GO:0008219	P	cell death	20	121	5.8e-07	3.1e-05
GO:0007154	P	cell communication	57	638	1.9e-06	8.9e-05
GO:0009812	P	flavonoid metabolic process	11	42	1.9e-06	8.9e-05
GO:0014070	P	response to organic cyclic compound	22	153	1.9e-06	8.9e-05
GO:0006796	P	phosphate-containing compound metabolic process	67	791	1.7e-06	8.9e-05
GO:0036211	P	protein modification process	66	781	2.2e-06	9.9e-05
GO:0006464	P	cellular protein modification process	66	781	2.2e-06	9.9e-05
GO:0006793	P	phosphorus metabolic process	67	797	2.2e-06	9.9e-05
GO:0009699	P	phenylpropanoid biosynthetic process	11	45	3.9e-06	0.00017
GO:0050832	P	defense response to fungus	13	63	4.1e-06	0.00017
GO:0009814	P	defense response, incompatible interaction	14	73	4.5e-06	0.00018
GO:0012501	P	programmed cell death	16	94	4.9e-06	0.0002
GO:0034050	P	host programmed cell death induced by symbiont	9	32	8.5e-06	0.00033
GO:0009626	P	plant-type hypersensitive response	9	32	8.5e-06	0.00033
GO:0043412	P	macromolecule modification	67	845	1.4e-05	0.00054
GO:0006979	P	response to oxidative stress	23	189	1.9e-05	0.00069
GO:0042742	P	defense response to bacterium	16	109	3.4e-05	0.0012
GO:0007165	P	signal transduction	48	569	4.4e-05	0.0015
GO:0044700	P	single organism signaling	49	585	4.4e-05	0.0015
GO:0023052	P	signaling	49	585	4.4e-05	0.0015
GO:0051716	P	cellular response to stimulus	63	817	5.3e-05	0.0018
GO:0008037	P	cell recognition	5	11	6.8e-05	0.0022
GO:0048544	P	recognition of pollen	5	11	6.8e-05	0.0022
GO:0009725	P	response to hormone	48	581	7.2e-05	0.0023
GO:0009875	P	pollen-pistil interaction	5	13	0.00018	0.0056
GO:0009723	P	response to ethylene	15	117	0.00027	0.0084
GO:0044712	P	single-organism catabolic process	18	158	0.00032	0.0097
GO:0009816	P	defense response to bacterium, incompatible interaction	6	22	0.00034	0.01
GO:0035556	P	intracellular signal transduction	11	82	0.0012	0.034
GO:0009694	P	jasmonic acid metabolic process	5	19	0.0013	0.036
GO:0042435	P	indole-containing compound biosynthetic process	5	19	0.0013	0.036
GO:0016301	F	kinase activity	76	844	4e-08	2.7e-05
GO:0004364	F	glutathione transferase activity	8	19	8.3e-07	0.00028
GO:0016772	F	transferase activity, transferring phosphorus-containing groups	78	1001	6.2e-06	0.001
GO:0016740	F	transferase activity	131	1907	7.5e-06	0.001
GO:0019825	F	oxygen binding	16	96	6.5e-06	0.001
GO:0004674	F	protein serine/threonine kinase activity	35	348	1.3e-05	0.0012
GO:0004672	F	protein kinase activity	45	494	1.2e-05	0.0012
GO:0004713	F	protein tyrosine kinase activity	13	88	0.00016	0.014
GO:0003824	F	catalytic activity	284	4927	0.0002	0.015
GO:0016773	F	phosphotransferase activity, alcohol group as acceptor	47	602	0.0003	0.02
GO:0046527	F	glucosyltransferase activity	10	65	0.00065	0.04
GO:0016491	F	oxidoreductase activity	52	715	0.00077	0.044
GO:0099600	F	transmembrane receptor activity	10	69	0.001	0.047
GO:0035251	F	UDP-glucosyltransferase activity	8	46	0.00096	0.047
GO:0051213	F	dioxygenase activity	9	57	0.00098	0.047
GO:0071944	C	cell periphery	97	1131	9.1e-09	2.2e-06
GO:0030312	C	external encapsulating structure	28	227	2e-06	0.00016
GO:0005618	C	cell wall	28	227	2e-06	0.00016
GO:0005886	C	plasma membrane	70	916	3e-05	0.0019
GO:0012505	C	endomembrane system	104	1608	0.00038	0.019
Gene Ontology Results From 66 HPI: "Resistant Specific" Negative Log2 Fold Change
INPUT#	ANNO#	SIG TERMS
684	631	34
GO term	Ontology	Description	Number in input list	Number in BG/Ref	p-value	FDR
GO:0015979	P	photosynthesis	22	97	5.9e-11	9.3e-08
GO:0010114	P	response to red light	9	38	1.8e-05	0.014
GO:0044435	C	plastid part	82	583	5.2e-21	1.7e-18
GO:0009579	C	thylakoid	51	279	1e-18	1.4e-16
GO:0044434	C	chloroplast part	73	527	1.3e-18	1.4e-16
GO:0044436	C	thylakoid part	47	244	2.4e-18	2e-16
GO:0034357	C	photosynthetic membrane	41	205	7.4e-17	4.9e-15
GO:0009536	C	plastid	162	1860	1.3e-16	7e-15
GO:0009507	C	chloroplast	149	1734	4e-15	1.9e-13
GO:0031976	C	plastid thylakoid	40	221	5.9e-15	2.2e-13
GO:0009534	C	chloroplast thylakoid	40	221	5.9e-15	2.2e-13
GO:0042651	C	thylakoid membrane	36	190	2.8e-14	9.4e-13
GO:0031984	C	organelle subcompartment	41	248	6.5e-14	2e-12
GO:0055035	C	plastid thylakoid membrane	34	176	7.7e-14	2e-12
GO:0009535	C	chloroplast thylakoid membrane	34	176	7.7e-14	2e-12
GO:0009532	C	plastid stroma	38	258	1.8e-11	4.2e-10
GO:0009570	C	chloroplast stroma	33	227	4.8e-10	1.1e-08
GO:0009526	C	plastid envelope	27	222	6.3e-07	1.3e-05
GO:0009521	C	photosystem	9	38	1.8e-05	0.00035
GO:0031977	C	thylakoid lumen	12	69	2.2e-05	0.00041
GO:0031978	C	plastid thylakoid lumen	11	64	5.4e-05	0.0009
GO:0009543	C	chloroplast thylakoid lumen	11	64	5.4e-05	0.0009
GO:0044422	C	organelle part	94	1512	0.00011	0.0017
GO:0044446	C	intracellular organelle part	94	1511	0.00011	0.0017
GO:0009941	C	chloroplast envelope	19	179	0.00016	0.0023
GO:0009523	C	photosystem II	6	24	0.00033	0.0046
GO:0030076	C	light-harvesting complex	5	17	0.00046	0.006
GO:0010319	C	stromule	7	35	0.00047	0.006
GO:0044444	C	cytoplasmic part	198	3726	0.00057	0.0071
GO:0010287	C	plastoglobule	8	52	0.0012	0.014
GO:0031225	C	anchored component of membrane	14	134	0.0013	0.014
GO:0031975	C	envelope	28	386	0.003	0.032
GO:0031967	C	organelle envelope	28	386	0.003	0.032
GO:0005737	C	cytoplasm	202	4012	0.0044	0.045
Gene Ontology Results From 66 HPI: "Resistant Specific" Positive Log2 Fold Change
INPUT#	ANNO#	SIG TERMS
533	464	67
GO term	Ontology	Description	Number in input list	Number in BG/Ref	p-value	FDR
GO:0044267	P	cellular protein metabolic process	83	1340	6.7e-09	1e-05
GO:0043603	P	cellular amide metabolic process	35	419	1.4e-07	3.6e-05
GO:0043043	P	peptide biosynthetic process	34	403	1.6e-07	3.6e-05
GO:0019538	P	protein metabolic process	89	1553	6.6e-08	3.6e-05
GO:0006518	P	peptide metabolic process	35	413	9.6e-08	3.6e-05
GO:0043604	P	amide biosynthetic process	34	404	1.7e-07	3.6e-05
GO:0006412	P	translation	34	400	1.3e-07	3.6e-05
GO:0006915	P	apoptotic process	9	42	3.7e-06	0.00071
GO:0006952	P	defense response	27	335	5.9e-06	0.001
GO:1901564	P	organonitrogen compound metabolic process	53	905	9.5e-06	0.0014
GO:0016310	P	phosphorylation	36	550	2.2e-05	0.0028
GO:0007154	P	cell communication	40	638	2.2e-05	0.0028
GO:0012501	P	programmed cell death	12	94	2.8e-05	0.0031
GO:0006468	P	protein phosphorylation	33	492	2.9e-05	0.0031
GO:1901566	P	organonitrogen compound biosynthetic process	42	700	3.9e-05	0.0039
GO:0042254	P	ribosome biogenesis	12	98	4.2e-05	0.004
GO:0034645	P	cellular macromolecule biosynthetic process	56	1057	8.1e-05	0.0066
GO:0022613	P	ribonucleoprotein complex biogenesis	12	105	8.3e-05	0.0066
GO:0008219	P	cell death	13	121	8.2e-05	0.0066
GO:0007165	P	signal transduction	35	569	9.5e-05	0.0071
GO:0002376	P	immune system process	15	158	0.0001	0.0071
GO:0036211	P	protein modification process	44	781	0.00011	0.0071
GO:0006464	P	cellular protein modification process	44	781	0.00011	0.0071
GO:0006955	P	immune response	14	144	0.00013	0.0081
GO:0009059	P	macromolecule biosynthetic process	56	1079	0.00013	0.0081
GO:0044700	P	single organism signaling	35	585	0.00016	0.009
GO:0023052	P	signaling	35	585	0.00016	0.009
GO:0044260	P	cellular macromolecule metabolic process	104	2357	0.00027	0.015
GO:0043412	P	macromolecule modification	45	845	0.00031	0.016
GO:0045087	P	innate immune response	13	141	0.00038	0.019
GO:0050896	P	response to stimulus	102	2362	0.00059	0.029
GO:0044271	P	cellular nitrogen compound biosynthetic process	53	1090	0.00082	0.039
GO:0006950	P	response to stress	57	1198	0.0009	0.04
GO:0051641	P	cellular localization	18	256	0.00091	0.04
GO:0006796	P	phosphate-containing compound metabolic process	41	791	0.00088	0.04
GO:0043170	P	macromolecule metabolic process	110	2624	0.001	0.041
GO:0006793	P	phosphorus metabolic process	41	797	0.001	0.041
GO:1901576	P	organic substance biosynthetic process	78	1769	0.0012	0.047
GO:0070727	P	cellular macromolecule localization	15	201	0.0013	0.05
GO:0003735	F	structural constituent of ribosome	33	242	1.2e-12	6.5e-10
GO:0005198	F	structural molecule activity	37	320	9e-12	2.4e-09
GO:0004888	F	transmembrane signaling receptor activity	10	48	1.4e-06	0.00025
GO:0099600	F	transmembrane receptor activity	11	69	6.9e-06	0.00092
GO:0038023	F	signaling receptor activity	10	58	8.7e-06	0.00092
GO:0060089	F	molecular transducer activity	12	95	3.1e-05	0.0023
GO:0004872	F	receptor activity	12	95	3.1e-05	0.0023
GO:0016301	F	kinase activity	47	844	8.7e-05	0.0058
GO:0022626	C	cytosolic ribosome	32	152	8.5e-18	2.7e-15
GO:0044445	C	cytosolic part	32	163	7.2e-17	1.2e-14
GO:0044391	C	ribosomal subunit	31	175	4.2e-15	4.5e-13
GO:0005840	C	ribosome	33	250	3e-12	2.4e-10
GO:0005829	C	cytosol	46	475	1.8e-11	1.2e-09
GO:1990904	C	ribonucleoprotein complex	34	304	1.4e-10	6.4e-09
GO:0030529	C	intracellular ribonucleoprotein complex	34	304	1.4e-10	6.4e-09
GO:0022627	C	cytosolic small ribosomal subunit	15	62	4.1e-10	1.6e-08
GO:0022625	C	cytosolic large ribosomal subunit	16	78	1.5e-09	5.3e-08
GO:0015935	C	small ribosomal subunit	15	71	3.1e-09	9.9e-08
GO:0015934	C	large ribosomal subunit	16	104	1.1e-07	3.1e-06
GO:0043232	C	intracellular non-membrane-bounded organelle	37	565	1.7e-05	0.00043
GO:0043228	C	non-membrane-bounded organelle	37	565	1.7e-05	0.00043
GO:0005783	C	endoplasmic reticulum	20	267	0.00022	0.0051
GO:0005886	C	plasma membrane	46	916	0.00088	0.019
GO:0071944	C	cell periphery	54	1131	0.0011	0.022
GO:0044429	C	mitochondrial part	13	161	0.0013	0.024
GO:0032991	C	macromolecular complex	53	1118	0.0014	0.025
GO:0016020	C	membrane	96	2298	0.002	0.033
GO:0005740	C	mitochondrial envelope	11	133	0.0024	0.039
Gene Ontology Results From 66 HPI: "Susceptible Specific" Negative Log2 Fold Change
INPUT#	ANNO#	SIG TERMS
323	299	0
GO term	Ontology	Description	Number in input list	Number in BG/Ref	p-value	FDR
----------- Sorry, No significant term -----------
Gene Ontology Results From 66 HPI: "Susceptible Specific" Positive Log2 Fold Change
INPUT#	ANNO#	SIG TERMS
309	283	12
GO term	Ontology	Description	Number in input list	Number in BG/Ref	p-value	FDR
GO:0009408	P	response to heat	17	104	1.3e-11	1.2e-08
GO:0009266	P	response to temperature stimulus	24	278	1.1e-09	5e-07
GO:0042542	P	response to hydrogen peroxide	8	28	3.1e-08	7.1e-06
GO:0006979	P	response to oxidative stress	18	189	2.4e-08	7.1e-06
GO:0009644	P	response to high light intensity	8	37	3.3e-07	6.1e-05
GO:0009642	P	response to light intensity	9	57	1e-06	0.00014
GO:0006950	P	response to stress	49	1198	1e-06	0.00014
GO:0000302	P	response to reactive oxygen species	9	64	2.8e-06	0.00033
GO:0009628	P	response to abiotic stimulus	34	872	8e-05	0.0082
GO:0010035	P	response to inorganic substance	17	309	8.8e-05	0.0082
GO:1901700	P	response to oxygen-containing compound	26	609	0.00012	0.01
GO:0050896	P	response to stimulus	69	2362	0.00044	0.034
Gene Ontology Results From 66 HPI: "Not Type Specific" Negative Log2 Fold Change
INPUT#	ANNO#	SIG TERMS
604	538	46
GO term	Ontology	Description	Number in input list	Number in BG/Ref	p-value	FDR
GO:0015979	P	photosynthesis	28	97	4.2e-18	6.6e-15
GO:0019684	P	photosynthesis, light reaction	16	58	1.1e-10	8.3e-08
GO:0006091	P	generation of precursor metabolites and energy	23	130	2e-10	1.1e-07
GO:0009416	P	response to light stimulus	29	363	4.6e-05	0.018
GO:0009314	P	response to radiation	29	376	8.5e-05	0.023
GO:0010218	P	response to far red light	7	31	7.9e-05	0.023
GO:0016168	F	chlorophyll binding	7	20	3.3e-06	0.0014
GO:0008187	F	poly-pyrimidine tract binding	5	14	7.9e-05	0.011
GO:0008266	F	poly(U) RNA binding	5	14	7.9e-05	0.011
GO:0046906	F	tetrapyrrole binding	9	62	0.00029	0.025
GO:0003727	F	single-stranded RNA binding	5	18	0.0003	0.025
GO:0031072	F	heat shock protein binding	10	81	0.00053	0.037
GO:0009579	C	thylakoid	48	279	3.1e-19	1e-16
GO:0034357	C	photosynthetic membrane	40	205	2.4e-18	3.9e-16
GO:0044435	C	plastid part	70	583	5e-18	5.5e-16
GO:0044436	C	thylakoid part	43	244	7.5e-18	6.2e-16
GO:0044434	C	chloroplast part	64	527	6.2e-17	4.1e-15
GO:0031976	C	plastid thylakoid	38	221	1.2e-15	4.4e-14
GO:0055035	C	plastid thylakoid membrane	34	176	9.4e-16	4.4e-14
GO:0009535	C	chloroplast thylakoid membrane	34	176	9.4e-16	4.4e-14
GO:0009534	C	chloroplast thylakoid	38	221	1.2e-15	4.4e-14
GO:0042651	C	thylakoid membrane	34	190	1e-14	3.3e-13
GO:0031984	C	organelle subcompartment	38	248	5.3e-14	1.6e-12
GO:0009507	C	chloroplast	128	1734	2.5e-13	6.8e-12
GO:0009536	C	plastid	134	1860	4.3e-13	1.1e-11
GO:0009521	C	photosystem	14	38	1.9e-11	4.4e-10
GO:0010287	C	plastoglobule	15	52	2e-10	4.4e-09
GO:0009532	C	plastid stroma	33	258	2.8e-10	5.8e-09
GO:0009570	C	chloroplast stroma	29	227	3.1e-09	6.1e-08
GO:0098807	C	chloroplast thylakoid membrane protein complex	9	24	6.3e-08	1.2e-06
GO:0009522	C	photosystem I	7	15	3.2e-07	5.5e-06
GO:0031977	C	thylakoid lumen	13	69	7.3e-07	1.2e-05
GO:0010319	C	stromule	9	35	2.4e-06	3.8e-05
GO:0009523	C	photosystem II	7	24	1.3e-05	0.00018
GO:0031978	C	plastid thylakoid lumen	11	64	1.3e-05	0.00018
GO:0009543	C	chloroplast thylakoid lumen	11	64	1.3e-05	0.00018
GO:0009526	C	plastid envelope	22	222	1.5e-05	0.00019
GO:0030076	C	light-harvesting complex	6	17	1.6e-05	0.0002
GO:0044422	C	organelle part	82	1512	0.00016	0.0019
GO:0044446	C	intracellular organelle part	82	1511	0.00015	0.0019
GO:0030095	C	chloroplast photosystem II	5	16	0.00016	0.0019
GO:0098796	C	membrane protein complex	22	271	0.00027	0.003
GO:0009941	C	chloroplast envelope	15	179	0.0017	0.018
GO:0031975	C	envelope	25	386	0.0028	0.028
GO:0031967	C	organelle envelope	25	386	0.0028	0.028
GO:0044444	C	cytoplasmic part	164	3726	0.0042	0.041
Gene Ontology Results From 66 HPI: "Not Type Specific" Positive Log2 Fold Change
INPUT#	ANNO#	SIG TERMS
1862	1309	158
GO term	Ontology	Description	Number in input list	Number in BG/Ref	p-value	FDR
GO:0050896	P	response to stimulus	351	2362	2.8e-21	4.3e-18
GO:0006950	P	response to stress	209	1198	1.6e-21	4.3e-18
GO:0009607	P	response to biotic stimulus	87	338	1.3e-20	1.3e-17
GO:0043207	P	response to external biotic stimulus	85	329	2.7e-20	1.6e-17
GO:0051707	P	response to other organism	85	329	2.7e-20	1.6e-17
GO:0006952	P	defense response	85	335	9.1e-20	4.6e-17
GO:0009611	P	response to wounding	42	101	3.8e-19	1.7e-16
GO:0010243	P	response to organonitrogen compound	39	91	1.9e-18	7.2e-16
GO:0010200	P	response to chitin	37	84	4.5e-18	1.5e-15
GO:0051704	P	multi-organism process	99	466	5.8e-17	1.8e-14
GO:1901700	P	response to oxygen-containing compound	118	609	1.3e-16	3.6e-14
GO:0042221	P	response to chemical	166	994	5.2e-16	1.3e-13
GO:0009605	P	response to external stimulus	94	458	3e-15	7.1e-13
GO:0019748	P	secondary metabolic process	35	90	3.7e-15	8.1e-13
GO:0009620	P	response to fungus	35	92	8.1e-15	1.7e-12
GO:1901698	P	response to nitrogen compound	40	126	1.2e-13	2.3e-11
GO:0002376	P	immune system process	45	158	3e-13	5.5e-11
GO:0098542	P	defense response to other organism	49	186	7.3e-13	1.2e-10
GO:0045087	P	innate immune response	40	141	6.7e-12	1e-09
GO:0009617	P	response to bacterium	40	141	6.7e-12	1e-09
GO:0006955	P	immune response	40	144	1.4e-11	2e-09
GO:0010033	P	response to organic substance	120	741	2.2e-11	3e-09
GO:0009719	P	response to endogenous stimulus	108	651	4.5e-11	6e-09
GO:0001101	P	response to acid chemical	80	434	7.3e-11	9.4e-09
GO:0016310	P	phosphorylation	94	550	1.4e-10	1.7e-08
GO:0009694	P	jasmonic acid metabolic process	13	19	1.9e-10	2.3e-08
GO:0009698	P	phenylpropanoid metabolic process	21	52	4.5e-10	5.2e-08
GO:0009814	P	defense response, incompatible interaction	25	73	6.7e-10	7.4e-08
GO:0044550	P	secondary metabolite biosynthetic process	22	58	7.4e-10	7.8e-08
GO:0009695	P	jasmonic acid biosynthetic process	12	18	1.6e-09	1.6e-07
GO:0044710	P	single-organism metabolic process	180	1340	3.5e-09	3.4e-07
GO:0032787	P	monocarboxylic acid metabolic process	45	205	3.5e-09	3.4e-07
GO:0009751	P	response to salicylic acid	27	92	6.7e-09	6.3e-07
GO:0009699	P	phenylpropanoid biosynthetic process	18	45	9.3e-09	8.4e-07
GO:0009404	P	toxin metabolic process	13	24	1.2e-08	1e-06
GO:0006468	P	protein phosphorylation	81	492	1.2e-08	1e-06
GO:0042742	P	defense response to bacterium	29	109	2.2e-08	1.8e-06
GO:0006979	P	response to oxidative stress	41	189	2.3e-08	1.9e-06
GO:0044763	P	single-organism cellular process	291	2435	2.9e-08	2.3e-06
GO:0007154	P	cell communication	97	638	3.2e-08	2.4e-06
GO:0044712	P	single-organism catabolic process	36	158	4.2e-08	3.1e-06
GO:0006793	P	phosphorus metabolic process	114	797	6.7e-08	4.9e-06
GO:0008219	P	cell death	30	121	7.2e-08	5.2e-06
GO:0006796	P	phosphate-containing compound metabolic process	113	791	8.1e-08	5.7e-06
GO:0012501	P	programmed cell death	25	94	2e-07	1.4e-05
GO:0010035	P	response to inorganic substance	54	309	3.8e-07	2.6e-05
GO:0016053	P	organic acid biosynthetic process	41	212	6e-07	4e-05
GO:0050832	P	defense response to fungus	19	63	6.8e-07	4.3e-05
GO:0023052	P	signaling	86	585	6.9e-07	4.3e-05
GO:0044700	P	single organism signaling	86	585	6.9e-07	4.3e-05
GO:0007165	P	signal transduction	84	569	7.7e-07	4.7e-05
GO:0006082	P	organic acid metabolic process	72	467	8.8e-07	5.2e-05
GO:0044281	P	small molecule metabolic process	98	703	1.5e-06	8.5e-05
GO:0072330	P	monocarboxylic acid biosynthetic process	23	91	1.6e-06	8.9e-05
GO:0014070	P	response to organic cyclic compound	32	153	1.7e-06	9.3e-05
GO:0046394	P	carboxylic acid biosynthetic process	33	161	1.9e-06	0.0001
GO:0009753	P	response to jasmonic acid	25	106	2.2e-06	0.00012
GO:0090487	P	secondary metabolite catabolic process	9	17	2.9e-06	0.00015
GO:0044711	P	single-organism biosynthetic process	95	687	2.9e-06	0.00015
GO:0009407	P	toxin catabolic process	9	17	2.9e-06	0.00015
GO:0043436	P	oxoacid metabolic process	62	396	2.7e-06	0.00015
GO:0044283	P	small molecule biosynthetic process	46	267	3.8e-06	0.00019
GO:0009813	P	flavonoid biosynthetic process	13	36	4.1e-06	0.0002
GO:0019752	P	carboxylic acid metabolic process	60	386	4.9e-06	0.00023
GO:0034050	P	host programmed cell death induced by symbiont	12	32	6.1e-06	0.00028
GO:0009626	P	plant-type hypersensitive response	12	32	6.1e-06	0.00028
GO:0008037	P	cell recognition	7	11	7.5e-06	0.00034
GO:0048544	P	recognition of pollen	7	11	7.5e-06	0.00034
GO:0009627	P	systemic acquired resistance	10	23	7.6e-06	0.00034
GO:0009725	P	response to hormone	81	581	1e-05	0.00044
GO:0051716	P	cellular response to stimulus	106	817	1.4e-05	0.0006
GO:0009812	P	flavonoid metabolic process	13	42	2.8e-05	0.0012
GO:0009875	P	pollen-pistil interaction	7	13	3.3e-05	0.0014
GO:0009816	P	defense response to bacterium, incompatible interaction	9	22	4e-05	0.0016
GO:0019362	P	pyridine nucleotide metabolic process	15	60	0.00011	0.0045
GO:0009723	P	response to ethylene	23	117	0.00012	0.0048
GO:0071369	P	cellular response to ethylene stimulus	13	48	0.00013	0.0051
GO:0009873	P	ethylene-activated signaling pathway	13	48	0.00013	0.0051
GO:0006464	P	cellular protein modification process	97	781	0.00015	0.0056
GO:0036211	P	protein modification process	97	781	0.00015	0.0056
GO:0010038	P	response to metal ion	25	135	0.00017	0.0064
GO:0046686	P	response to cadmium ion	21	105	0.00018	0.0067
GO:0009808	P	lignin metabolic process	8	21	0.00019	0.0072
GO:0009651	P	response to salt stress	34	210	0.00021	0.0077
GO:0046496	P	nicotinamide nucleotide metabolic process	14	57	0.00022	0.0081
GO:0072524	P	pyridine-containing compound metabolic process	15	64	0.00024	0.0085
GO:0032870	P	cellular response to hormone stimulus	34	214	0.0003	0.01
GO:0009755	P	hormone-mediated signaling pathway	34	214	0.0003	0.01
GO:0071495	P	cellular response to endogenous stimulus	34	214	0.0003	0.01
GO:0006970	P	response to osmotic stress	36	233	0.00035	0.012
GO:0006733	P	oxidoreduction coenzyme metabolic process	15	67	0.0004	0.014
GO:0009809	P	lignin biosynthetic process	7	18	0.00042	0.014
GO:0035556	P	intracellular signal transduction	17	82	0.00045	0.015
GO:0008152	P	metabolic process	447	4440	0.00045	0.015
GO:0002252	P	immune effector process	9	29	0.00046	0.015
GO:0044699	P	single-organism process	371	3644	0.00053	0.017
GO:0006915	P	apoptotic process	11	42	0.00057	0.018
GO:0042886	P	amide transport	10	37	0.00077	0.024
GO:0009414	P	response to water deprivation	21	117	0.00081	0.025
GO:0097305	P	response to alcohol	32	209	0.00084	0.025
GO:0009737	P	response to abscisic acid	32	209	0.00084	0.025
GO:1901576	P	organic substance biosynthetic process	190	1769	0.00084	0.025
GO:0044237	P	cellular metabolic process	355	3505	0.00088	0.026
GO:0043412	P	macromolecule modification	99	845	0.0009	0.026
GO:0071229	P	cellular response to acid chemical	22	126	0.0009	0.026
GO:0000160	P	phosphorelay signal transduction system	13	58	0.00094	0.027
GO:0070887	P	cellular response to chemical stimulus	40	282	0.00099	0.028
GO:0080134	P	regulation of response to stress	12	52	0.0011	0.032
GO:0009415	P	response to water	21	120	0.0011	0.032
GO:0009628	P	response to abiotic stimulus	101	872	0.0012	0.032
GO:0044724	P	single-organism carbohydrate catabolic process	10	39	0.0012	0.033
GO:0009863	P	salicylic acid mediated signaling pathway	7	21	0.0012	0.033
GO:0009817	P	defense response to fungus, incompatible interaction	7	21	0.0012	0.033
GO:0071446	P	cellular response to salicylic acid stimulus	7	21	0.0012	0.033
GO:0034976	P	response to endoplasmic reticulum stress	5	11	0.0013	0.034
GO:0006096	P	glycolytic process	9	34	0.0016	0.042
GO:0015833	P	peptide transport	9	34	0.0016	0.042
GO:0006857	P	oligopeptide transport	9	34	0.0016	0.042
GO:0006757	P	ATP generation from ADP	9	34	0.0016	0.042
GO:0006165	P	nucleoside diphosphate phosphorylation	9	34	0.0016	0.042
GO:0046939	P	nucleotide phosphorylation	9	34	0.0016	0.042
GO:0009987	P	cellular process	481	4910	0.0019	0.049
GO:0071310	P	cellular response to organic substance	37	265	0.0019	0.049
GO:0009135	P	purine nucleoside diphosphate metabolic process	9	35	0.002	0.049
GO:0046031	P	ADP metabolic process	9	35	0.002	0.049
GO:0009179	P	purine ribonucleoside diphosphate metabolic process	9	35	0.002	0.049
GO:0009185	P	ribonucleoside diphosphate metabolic process	9	35	0.002	0.049
GO:0016301	F	kinase activity	128	844	3.8e-10	4.2e-07
GO:0016740	F	transferase activity	238	1907	1.3e-08	6e-06
GO:0016491	F	oxidoreductase activity	107	715	1.6e-08	6e-06
GO:0016772	F	transferase activity, transferring phosphorus-containing groups	136	1001	9.9e-08	2.7e-05
GO:0004674	F	protein serine/threonine kinase activity	60	348	1.5e-07	2.8e-05
GO:0003824	F	catalytic activity	537	4927	1.4e-07	2.8e-05
GO:0004364	F	glutathione transferase activity	10	19	8.5e-07	0.00013
GO:0004672	F	protein kinase activity	74	494	1.9e-06	0.00025
GO:0019825	F	oxygen binding	23	96	4.2e-06	0.00049
GO:0061135	F	endopeptidase regulator activity	8	14	4.9e-06	0.00049
GO:0004866	F	endopeptidase inhibitor activity	8	14	4.9e-06	0.00049
GO:0004713	F	protein tyrosine kinase activity	21	88	1.1e-05	0.001
GO:0061134	F	peptidase regulator activity	8	16	1.8e-05	0.0014
GO:0030414	F	peptidase inhibitor activity	8	16	1.8e-05	0.0014
GO:0016773	F	phosphotransferase activity, alcohol group as acceptor	81	602	3.5e-05	0.0026
GO:0016765	F	transferase activity, transferring alkyl or aryl (other than methyl) groups	17	73	0.0001	0.0071
GO:0035251	F	UDP-glucosyltransferase activity	12	46	0.00034	0.022
GO:0048037	F	cofactor binding	25	146	0.00057	0.035
GO:0071944	C	cell periphery	158	1131	1.9e-09	8.1e-07
GO:0005618	C	cell wall	46	227	3.2e-08	4.4e-06
GO:0030312	C	external encapsulating structure	46	227	3.2e-08	4.4e-06
GO:0044445	C	cytosolic part	35	163	2.9e-07	3.1e-05
GO:0022626	C	cytosolic ribosome	32	152	1.4e-06	9.8e-05
GO:0005829	C	cytosol	72	475	1.6e-06	9.8e-05
GO:0012505	C	endomembrane system	194	1608	1.6e-06	9.8e-05
GO:0005886	C	plasma membrane	117	916	1.1e-05	0.00059
GO:0005783	C	endoplasmic reticulum	43	267	4e-05	0.0019
GO:0044391	C	ribosomal subunit	30	175	0.00017	0.0072
GO:0022627	C	cytosolic small ribosomal subunit	14	62	0.00057	0.022
GO:0022625	C	cytosolic large ribosomal subunit	16	78	0.00074	0.024
GO:0005576	C	extracellular region	22	124	0.00072	0.024
