# Supplementary material for: Comparative transcriptomics and eQTL mapping of response to Melampsora americana in selected Salix purpurea F2 progeny
Source: BMC Genomics. 2022 Jan 22;23:71. doi: 10.1186/s12864-021-08254-1 (PMC8783449; doi:10.1186/s12864-021-08254-1)
Supplement: Supplementary file 6 — Additional file 6: Additional Table 3. Gene ontology results for each module from the network analysis of resistant genotypes. [file 12864_2021_8254_MOESM6_ESM.xlsx]

## Sheet: GO Res. From Resistant Modules
Additional Table 3: Gene ontology results for each module from the network analysis of resistant genotypes
INPUT	ANNOT	SIG TERMS
^	^	^
Number of genes input into the GO analysis	Number of input genes with GO annotations	Number of significant GO terms identified from input list
Gene Ontology Results From Resistant Network: "R - Turquoise"
INPUT#	ANNOT#	SIG TERMS
4866	3388	208
GO term	Ontology	Description	Number in input list	Number in BG/Ref	p-value	FDR
GO:0006950	P	response to stress	385	1198	1.6e-15	9.4e-12
GO:1901564	P	organonitrogen compound metabolic process	296	905	1.7e-13	5e-10
GO:0044267	P	cellular protein metabolic process	410	1340	6e-13	1.2e-09
GO:0006518	P	peptide metabolic process	154	413	1.5e-12	2.3e-09
GO:0043603	P	cellular amide metabolic process	154	419	5.4e-12	6.5e-09
GO:0043043	P	peptide biosynthetic process	149	403	7e-12	6.5e-09
GO:0043604	P	amide biosynthetic process	149	404	8.6e-12	6.5e-09
GO:0006412	P	translation	148	400	7.6e-12	6.5e-09
GO:0010200	P	response to chitin	47	84	1.3e-11	8.7e-09
GO:0009611	P	response to wounding	53	101	1.9e-11	1.2e-08
GO:0050896	P	response to stimulus	663	2362	2.2e-11	1.2e-08
GO:1901566	P	organonitrogen compound biosynthetic process	230	700	3.4e-11	1.6e-08
GO:0010243	P	response to organonitrogen compound	49	91	3.2e-11	1.6e-08
GO:0009607	P	response to biotic stimulus	127	338	6.3e-11	2.7e-08
GO:0042254	P	ribosome biogenesis	51	98	6.8e-11	2.7e-08
GO:0019538	P	protein metabolic process	451	1553	1.6e-10	5.9e-08
GO:0019748	P	secondary metabolic process	47	90	3.1e-10	1.1e-07
GO:0043207	P	response to external biotic stimulus	122	329	3.7e-10	1.1e-07
GO:0051707	P	response to other organism	122	329	3.7e-10	1.1e-07
GO:0042221	P	response to chemical	304	994	3.4e-10	1.1e-07
GO:0006952	P	defense response	123	335	6.4e-10	1.8e-07
GO:0022613	P	ribonucleoprotein complex biogenesis	51	105	1.6e-09	4.4e-07
GO:1901700	P	response to oxygen-containing compound	197	609	2.8e-09	7.3e-07
GO:0016053	P	organic acid biosynthetic process	84	212	5.1e-09	1.3e-06
GO:0009694	P	jasmonic acid metabolic process	16	19	1.3e-08	3.2e-06
GO:0044710	P	single-organism metabolic process	383	1340	1.7e-08	3.9e-06
GO:0006082	P	organic acid metabolic process	155	467	1.8e-08	3.9e-06
GO:0044283	P	small molecule biosynthetic process	98	267	3.1e-08	6.5e-06
GO:0044281	P	small molecule metabolic process	217	703	3.4e-08	7.1e-06
GO:0009620	P	response to fungus	44	92	3.6e-08	7.2e-06
GO:0046394	P	carboxylic acid biosynthetic process	66	161	4.3e-08	8.4e-06
GO:0009695	P	jasmonic acid biosynthetic process	15	18	5.1e-08	9.6e-06
GO:1901576	P	organic substance biosynthetic process	486	1769	7.3e-08	1.3e-05
GO:0009698	P	phenylpropanoid metabolic process	29	52	1.1e-07	2e-05
GO:0098542	P	defense response to other organism	72	186	1.7e-07	2.9e-05
GO:0009651	P	response to salt stress	79	210	1.9e-07	3.1e-05
GO:0051704	P	multi-organism process	150	466	2.3e-07	3.8e-05
GO:0009719	P	response to endogenous stimulus	199	651	2.4e-07	3.8e-05
GO:0006970	P	response to osmotic stress	85	233	3.1e-07	4.8e-05
GO:0009813	P	flavonoid biosynthetic process	22	36	4.3e-07	6.5e-05
GO:0010033	P	response to organic substance	221	741	4.5e-07	6.5e-05
GO:0008219	P	cell death	51	121	4.9e-07	7e-05
GO:0009058	P	biosynthetic process	507	1885	5.6e-07	7.8e-05
GO:0032787	P	monocarboxylic acid metabolic process	76	205	6e-07	8.2e-05
GO:0002376	P	immune system process	62	158	6.7e-07	8.9e-05
GO:0043436	P	oxoacid metabolic process	129	396	7.3e-07	9.5e-05
GO:0044249	P	cellular biosynthetic process	464	1716	8.1e-07	0.0001
GO:0009056	P	catabolic process	126	386	8.5e-07	0.00011
GO:0044237	P	cellular metabolic process	898	3505	8.7e-07	0.00011
GO:0009605	P	response to external stimulus	145	458	1e-06	0.00012
GO:0044711	P	single-organism biosynthetic process	205	687	1e-06	0.00012
GO:0006955	P	immune response	57	144	1.3e-06	0.00015
GO:0045087	P	innate immune response	56	141	1.4e-06	0.00016
GO:0009617	P	response to bacterium	56	141	1.4e-06	0.00016
GO:0019752	P	carboxylic acid metabolic process	125	386	1.5e-06	0.00016
GO:1901698	P	response to nitrogen compound	51	126	2.1e-06	0.00022
GO:0012501	P	programmed cell death	41	94	2.1e-06	0.00023
GO:0072330	P	monocarboxylic acid biosynthetic process	39	91	6.3e-06	0.00063
GO:0044248	P	cellular catabolic process	107	329	6.2e-06	0.00063
GO:0006979	P	response to oxidative stress	68	189	7.3e-06	0.00072
GO:0016192	P	vesicle-mediated transport	57	151	7.3e-06	0.00072
GO:0044763	P	single-organism cellular process	629	2435	7.6e-06	0.00074
GO:0009814	P	defense response, incompatible interaction	33	73	8e-06	0.00076
GO:0044550	P	secondary metabolite biosynthetic process	28	58	8.1e-06	0.00076
GO:0006626	P	protein targeting to mitochondrion	10	12	1.1e-05	0.00094
GO:0072655	P	establishment of protein localization to mitochondrion	10	12	1.1e-05	0.00094
GO:0070585	P	protein localization to mitochondrion	10	12	1.1e-05	0.00094
GO:0009987	P	cellular process	1214	4910	1.4e-05	0.0012
GO:0009812	P	flavonoid metabolic process	22	42	1.4e-05	0.0012
GO:0006915	P	apoptotic process	22	42	1.4e-05	0.0012
GO:0009699	P	phenylpropanoid biosynthetic process	23	45	1.6e-05	0.0013
GO:0009751	P	response to salicylic acid	38	92	2.3e-05	0.0019
GO:0046034	P	ATP metabolic process	32	73	2.3e-05	0.0019
GO:0016310	P	phosphorylation	162	550	2.5e-05	0.002
GO:0001101	P	response to acid chemical	132	434	2.5e-05	0.002
GO:0042742	P	defense response to bacterium	43	109	2.6e-05	0.0021
GO:0007005	P	mitochondrion organization	16	27	2.9e-05	0.0022
GO:0009753	P	response to jasmonic acid	42	106	2.9e-05	0.0022
GO:0044712	P	single-organism catabolic process	57	158	3.4e-05	0.0025
GO:0009116	P	nucleoside metabolic process	40	100	3.4e-05	0.0025
GO:0008152	P	metabolic process	1096	4440	3.5e-05	0.0026
GO:1901575	P	organic substance catabolic process	107	342	3.8e-05	0.0028
GO:0006839	P	mitochondrial transport	23	47	3.9e-05	0.0028
GO:1901657	P	glycosyl compound metabolic process	41	104	4.1e-05	0.0029
GO:0009119	P	ribonucleoside metabolic process	37	91	4.3e-05	0.003
GO:0009199	P	ribonucleoside triphosphate metabolic process	32	75	4.5e-05	0.0031
GO:0071704	P	organic substance metabolic process	964	3888	4.5e-05	0.0031
GO:0009205	P	purine ribonucleoside triphosphate metabolic process	32	75	4.5e-05	0.0031
GO:0006793	P	phosphorus metabolic process	222	797	5.7e-05	0.0038
GO:0009144	P	purine nucleoside triphosphate metabolic process	32	76	6.1e-05	0.0041
GO:0009723	P	response to ethylene	44	117	8.2e-05	0.0054
GO:0009808	P	lignin metabolic process	13	21	8.7e-05	0.0057
GO:0006796	P	phosphate-containing compound metabolic process	219	791	9.2e-05	0.0059
GO:0006810	P	transport	269	994	9.3e-05	0.0059
GO:0009408	P	response to heat	40	104	9.5e-05	0.006
GO:0009161	P	ribonucleoside monophosphate metabolic process	36	91	0.00011	0.0066
GO:0009123	P	nucleoside monophosphate metabolic process	36	91	0.00011	0.0066
GO:0009141	P	nucleoside triphosphate metabolic process	32	78	0.00011	0.0068
GO:0009404	P	toxin metabolic process	14	24	0.00012	0.007
GO:0051234	P	establishment of localization	269	999	0.00013	0.0078
GO:0006886	P	intracellular protein transport	60	177	0.00016	0.0097
GO:0034613	P	cellular protein localization	63	188	0.00017	0.0097
GO:0009816	P	defense response to bacterium, incompatible interaction	13	22	0.00017	0.0099
GO:0009167	P	purine ribonucleoside monophosphate metabolic process	33	83	0.00018	0.01
GO:0009126	P	purine nucleoside monophosphate metabolic process	33	83	0.00018	0.01
GO:0051179	P	localization	275	1031	0.00021	0.012
GO:0046128	P	purine ribonucleoside metabolic process	34	87	0.00021	0.012
GO:0042278	P	purine nucleoside metabolic process	34	87	0.00021	0.012
GO:0070727	P	cellular macromolecule localization	66	201	0.00023	0.013
GO:0007154	P	cell communication	178	638	0.00024	0.013
GO:0046907	P	intracellular transport	70	217	0.00027	0.015
GO:0009266	P	response to temperature stimulus	86	278	0.0003	0.016
GO:0043632	P	modification-dependent macromolecule catabolic process	51	148	0.00031	0.016
GO:0006511	P	ubiquitin-dependent protein catabolic process	51	148	0.00031	0.016
GO:0019941	P	modification-dependent protein catabolic process	51	148	0.00031	0.016
GO:0044271	P	cellular nitrogen compound biosynthetic process	287	1090	0.00038	0.02
GO:0008037	P	cell recognition	8	11	0.00045	0.022
GO:0009725	P	response to hormone	162	581	0.00044	0.022
GO:0048544	P	recognition of pollen	8	11	0.00045	0.022
GO:0034976	P	response to endoplasmic reticulum stress	8	11	0.00045	0.022
GO:0051603	P	proteolysis involved in cellular protein catabolic process	52	154	0.00047	0.023
GO:0010035	P	response to inorganic substance	93	309	0.00049	0.024
GO:0042981	P	regulation of apoptotic process	5	5	0.0005	0.024
GO:0009082	P	branched-chain amino acid biosynthetic process	6	7	0.00062	0.03
GO:0051649	P	establishment of localization in cell	71	227	0.00066	0.032
GO:0030163	P	protein catabolic process	53	160	0.00069	0.033
GO:0009117	P	nucleotide metabolic process	48	142	0.00073	0.034
GO:1901607	P	alpha-amino acid biosynthetic process	26	65	0.00074	0.035
GO:0044257	P	cellular protein catabolic process	52	157	0.00077	0.036
GO:0009150	P	purine ribonucleotide metabolic process	35	96	0.0008	0.037
GO:0007165	P	signal transduction	157	569	0.00086	0.039
GO:0051641	P	cellular localization	78	256	0.00088	0.04
GO:0015031	P	protein transport	69	222	0.00093	0.042
GO:0090487	P	secondary metabolite catabolic process	10	17	0.001	0.046
GO:0009407	P	toxin catabolic process	10	17	0.001	0.046
GO:0050832	P	defense response to fungus	25	63	0.0011	0.046
GO:0009259	P	ribonucleotide metabolic process	36	101	0.0011	0.046
GO:0045184	P	establishment of protein localization	69	223	0.0011	0.046
GO:0036293	P	response to decreased oxygen levels	8	12	0.0011	0.046
GO:0001666	P	response to hypoxia	8	12	0.0011	0.046
GO:0070482	P	response to oxygen levels	8	12	0.0011	0.046
GO:0006464	P	cellular protein modification process	208	781	0.0011	0.047
GO:0036211	P	protein modification process	208	781	0.0011	0.047
GO:0023052	P	signaling	160	585	0.0012	0.048
GO:0044700	P	single organism signaling	160	585	0.0012	0.048
GO:0003735	F	structural constituent of ribosome	115	242	2e-18	4.1e-15
GO:0005198	F	structural molecule activity	133	320	4.2e-15	4.2e-12
GO:0016491	F	oxidoreductase activity	209	715	3.7e-06	0.0025
GO:0016740	F	transferase activity	502	1907	6.8e-06	0.0034
GO:0022892	F	substrate-specific transporter activity	161	558	8.1e-05	0.029
GO:0016679	F	oxidoreductase activity, acting on diphenols and related substances as donors	10	14	0.0001	0.029
GO:0035251	F	UDP-glucosyltransferase activity	22	46	8.8e-05	0.029
GO:0022891	F	substrate-specific transmembrane transporter activity	140	481	0.00014	0.036
GO:0022626	C	cytosolic ribosome	100	152	1e-30	1.1e-27
GO:0044445	C	cytosolic part	104	163	3.5e-30	1.9e-27
GO:0005829	C	cytosol	201	475	8.1e-23	2.9e-20
GO:0044391	C	ribosomal subunit	97	175	8.8e-22	2.4e-19
GO:0005840	C	ribosome	118	250	1.5e-18	3.2e-16
GO:1990904	C	ribonucleoprotein complex	132	304	8.4e-17	1.3e-14
GO:0030529	C	intracellular ribonucleoprotein complex	132	304	8.4e-17	1.3e-14
GO:0022627	C	cytosolic small ribosomal subunit	44	62	2.4e-16	3.3e-14
GO:0022625	C	cytosolic large ribosomal subunit	50	78	1.6e-15	1.9e-13
GO:0071944	C	cell periphery	360	1131	4.4e-14	4.8e-12
GO:0015935	C	small ribosomal subunit	45	71	7.4e-14	7.3e-12
GO:0005783	C	endoplasmic reticulum	108	267	9.5e-12	8e-10
GO:0005886	C	plasma membrane	291	916	9.5e-12	8e-10
GO:0032991	C	macromolecular complex	337	1118	2.7e-10	2.1e-08
GO:0015934	C	large ribosomal subunit	52	104	3e-10	2.2e-08
GO:0005740	C	mitochondrial envelope	61	133	8.1e-10	5.5e-08
GO:0044429	C	mitochondrial part	69	161	2.5e-09	1.6e-07
GO:0031966	C	mitochondrial membrane	57	127	7.5e-09	4.5e-07
GO:0016020	C	membrane	622	2298	2e-08	1.2e-06
GO:0000502	C	proteasome complex	26	42	2.7e-08	1.4e-06
GO:0005743	C	mitochondrial inner membrane	47	103	7.8e-08	4e-06
GO:0031090	C	organelle membrane	116	337	1.1e-07	5.4e-06
GO:1902495	C	transmembrane transporter complex	14	17	2e-07	8.8e-06
GO:1990351	C	transporter complex	14	17	2e-07	8.8e-06
GO:0098798	C	mitochondrial protein complex	24	41	4e-07	1.8e-05
GO:0098800	C	inner mitochondrial membrane protein complex	23	39	5.9e-07	2.4e-05
GO:0005739	C	mitochondrion	214	729	2.2e-06	8.7e-05
GO:0043232	C	intracellular non-membrane-bounded organelle	171	565	2.8e-06	0.0001
GO:0005750	C	mitochondrial respiratory chain complex III	11	13	2.7e-06	0.0001
GO:0043228	C	non-membrane-bounded organelle	171	565	2.8e-06	0.0001
GO:0045275	C	respiratory chain complex III	11	13	2.7e-06	0.0001
GO:0044455	C	mitochondrial membrane part	26	50	3e-06	0.0001
GO:0019866	C	organelle inner membrane	56	144	3.1e-06	0.0001
GO:0005618	C	cell wall	78	227	1.2e-05	0.00036
GO:0030312	C	external encapsulating structure	78	227	1.2e-05	0.00036
GO:0005746	C	mitochondrial respiratory chain	13	19	1.8e-05	0.00052
GO:0070469	C	respiratory chain	28	60	1.8e-05	0.00052
GO:0098803	C	respiratory chain complex	27	57	1.8e-05	0.00052
GO:0070069	C	cytochrome complex	11	15	3e-05	0.00085
GO:0022624	C	proteasome accessory complex	14	23	6e-05	0.0016
GO:0005838	C	proteasome regulatory particle	14	23	6e-05	0.0016
GO:0005839	C	proteasome core complex	12	18	5.7e-05	0.0016
GO:0012505	C	endomembrane system	419	1608	7.4e-05	0.0019
GO:0008540	C	proteasome regulatory particle, base subcomplex	7	8	0.00015	0.0038
GO:0005730	C	nucleolus	45	124	0.00018	0.0043
GO:0005773	C	vacuole	86	282	0.00049	0.012
GO:0044431	C	Golgi apparatus part	22	51	0.00055	0.013
GO:0005777	C	peroxisome	37	102	0.00064	0.014
GO:0042579	C	microbody	37	102	0.00064	0.014
GO:0044425	C	membrane part	181	666	0.00083	0.018
GO:0005737	C	cytoplasm	964	4012	0.0016	0.034
GO:1990204	C	oxidoreductase complex	28	75	0.0017	0.035
GO:0044444	C	cytoplasmic part	896	3726	0.0019	0.04
GO:0031970	C	organelle envelope lumen	5	6	0.0024	0.048
GO:0005758	C	mitochondrial intermembrane space	5	6	0.0024	0.048
Gene Ontology Results From Resistant Network: "R - Blue"
INPUT#	ANNOT#	SIG TERMS
1769	1540	90
GO term	Ontology	Description	Number in input list	Number in BG/Ref	p-value	FDR
GO:0015979	P	photosynthesis	50	97	1.2e-24	3.9e-21
GO:0019684	P	photosynthesis, light reaction	27	58	1.1e-12	1.8e-09
GO:0006334	P	nucleosome assembly	10	18	2e-06	0.0012
GO:0006091	P	generation of precursor metabolites and energy	32	130	1.2e-06	0.0012
GO:0034728	P	nucleosome organization	10	18	2e-06	0.0012
GO:0009767	P	photosynthetic electron transport chain	12	27	3.9e-06	0.0021
GO:0031497	P	chromatin assembly	10	20	6.8e-06	0.0031
GO:0065004	P	protein-DNA complex assembly	10	21	1.2e-05	0.0042
GO:0071824	P	protein-DNA complex subunit organization	10	21	1.2e-05	0.0042
GO:0006461	P	protein complex assembly	28	120	1.6e-05	0.0046
GO:0070271	P	protein complex biogenesis	28	120	1.6e-05	0.0046
GO:0006323	P	DNA packaging	10	23	3.2e-05	0.0078
GO:0034622	P	cellular macromolecular complex assembly	28	124	3e-05	0.0078
GO:0071822	P	protein complex subunit organization	29	132	3.8e-05	0.0085
GO:0019253	P	reductive pentose-phosphate cycle	5	6	5.3e-05	0.011
GO:0009773	P	photosynthetic electron transport in photosystem I	8	16	5.9e-05	0.012
GO:0006333	P	chromatin assembly or disassembly	11	30	8.5e-05	0.016
GO:0065003	P	macromolecular complex assembly	28	133	0.00011	0.02
GO:0015977	P	carbon fixation	5	7	0.00017	0.027
GO:0019685	P	photosynthesis, dark reaction	5	7	0.00017	0.027
GO:0010114	P	response to red light	12	38	0.00021	0.032
GO:0008187	F	poly-pyrimidine tract binding	10	14	6.5e-08	2e-05
GO:0016168	F	chlorophyll binding	12	20	5.5e-08	2e-05
GO:0008266	F	poly(U) RNA binding	10	14	6.5e-08	2e-05
GO:0003727	F	single-stranded RNA binding	10	18	2e-06	0.00046
GO:0044435	C	plastid part	200	583	2.4e-54	1.6e-51
GO:0009579	C	thylakoid	126	279	1.8e-50	5.9e-48
GO:0044434	C	chloroplast part	181	527	1.1e-49	2.4e-47
GO:0009536	C	plastid	417	1860	6.8e-49	1.1e-46
GO:0009507	C	chloroplast	394	1734	5e-48	6.5e-46
GO:0044436	C	thylakoid part	114	244	8.6e-48	9.3e-46
GO:0034357	C	photosynthetic membrane	98	205	1.5e-42	1.4e-40
GO:0031976	C	plastid thylakoid	101	221	1.4e-41	9.8e-40
GO:0009534	C	chloroplast thylakoid	101	221	1.4e-41	9.8e-40
GO:0042651	C	thylakoid membrane	89	190	5.3e-38	3.4e-36
GO:0031984	C	organelle subcompartment	102	248	4.8e-37	2.8e-35
GO:0055035	C	plastid thylakoid membrane	84	176	9.1e-37	4.6e-35
GO:0009535	C	chloroplast thylakoid membrane	84	176	9.1e-37	4.6e-35
GO:0009532	C	plastid stroma	96	258	6.9e-31	3.2e-29
GO:0009570	C	chloroplast stroma	82	227	1e-25	4.4e-24
GO:0031977	C	thylakoid lumen	33	69	1.4e-15	5.6e-14
GO:0031978	C	plastid thylakoid lumen	31	64	6.2e-15	2.3e-13
GO:0009543	C	chloroplast thylakoid lumen	31	64	6.2e-15	2.3e-13
GO:0009521	C	photosystem	23	38	3.3e-14	1.1e-12
GO:0009526	C	plastid envelope	62	222	6.3e-14	2e-12
GO:0044444	C	cytoplasmic part	525	3726	4.7e-13	1.5e-11
GO:0010287	C	plastoglobule	25	52	3e-12	9e-11
GO:0044446	C	intracellular organelle part	240	1511	5.5e-12	1.6e-10
GO:0044422	C	organelle part	240	1512	5.8e-12	1.6e-10
GO:0009941	C	chloroplast envelope	50	179	1.4e-11	3.7e-10
GO:0005737	C	cytoplasm	539	4012	2.1e-10	5.2e-09
GO:0098807	C	chloroplast thylakoid membrane protein complex	15	24	5.1e-10	1.2e-08
GO:0010598	C	NAD(P)H dehydrogenase complex (plastoquinone)	9	10	8.7e-09	2e-07
GO:0043227	C	membrane-bounded organelle	566	4431	5.2e-08	1.1e-06
GO:0043231	C	intracellular membrane-bounded organelle	566	4430	5.1e-08	1.1e-06
GO:0030076	C	light-harvesting complex	11	17	6.6e-08	1.4e-06
GO:0009523	C	photosystem II	13	24	8.2e-08	1.7e-06
GO:0009522	C	photosystem I	10	15	1.8e-07	3.5e-06
GO:0043226	C	organelle	588	4698	3.4e-07	6.3e-06
GO:0043229	C	intracellular organelle	588	4697	3.3e-07	6.3e-06
GO:0016020	C	membrane	300	2298	4.4e-06	8e-05
GO:0030095	C	chloroplast photosystem II	9	16	5.7e-06	0.0001
GO:0031975	C	envelope	67	386	6.8e-06	0.00011
GO:0031967	C	organelle envelope	67	386	6.8e-06	0.00011
GO:0044424	C	intracellular part	638	5315	1.3e-05	0.00021
GO:0010319	C	stromule	13	35	1.7e-05	0.00026
GO:0031225	C	anchored component of membrane	29	134	5e-05	0.00077
GO:0005622	C	intracellular	650	5501	5.1e-05	0.00077
GO:0009547	C	plastid ribosome	6	9	6.2e-05	0.00092
GO:0009295	C	nucleoid	10	25	7.6e-05	0.0011
GO:0000229	C	cytoplasmic chromosome	8	17	0.0001	0.0014
GO:0009508	C	plastid chromosome	8	17	0.0001	0.0014
GO:0009654	C	photosystem II oxygen evolving complex	6	10	0.00014	0.0019
GO:0045298	C	tubulin complex	6	10	0.00014	0.0019
GO:0009538	C	photosystem I reaction center	5	7	0.00017	0.0022
GO:0044464	C	cell part	837	7308	0.00024	0.003
GO:0005623	C	cell	837	7308	0.00024	0.003
GO:0042646	C	plastid nucleoid	8	20	0.0004	0.0049
GO:0009706	C	chloroplast inner membrane	11	37	0.00069	0.0083
GO:0098796	C	membrane protein complex	44	271	0.00091	0.011
GO:0009528	C	plastid inner membrane	11	40	0.0014	0.016
GO:0000786	C	nucleosome	5	10	0.0016	0.018
GO:0031969	C	chloroplast membrane	14	60	0.0019	0.022
GO:0000313	C	organellar ribosome	6	15	0.0022	0.024
GO:0005576	C	extracellular region	23	124	0.0025	0.028
GO:0044815	C	DNA packaging complex	5	11	0.0027	0.029
GO:0044425	C	membrane part	89	666	0.0032	0.033
GO:0042170	C	plastid membrane	15	70	0.0033	0.034
GO:0030312	C	external encapsulating structure	36	227	0.0036	0.036
GO:0005618	C	cell wall	36	227	0.0036	0.036
Gene Ontology Results From Resistant Network: "R - Black"
INPUT#	ANNOT#	SIG TERMS
302	283	4
GO term	Ontology	Description	Number in input list	Number in BG/Ref	p-value	FDR
GO:0010876	P	lipid localization	9	68	4.7e-06	0.0035
GO:0006869	P	lipid transport	8	63	2.1e-05	0.008
GO:0016491	F	oxidoreductase activity	30	715	5.5e-05	0.019
GO:0046527	F	glucosyltransferase activity	7	65	0.0002	0.034
Gene Ontology Results From Resistant Network: "R - Brown"
INPUT#	ANNOT#	SIG TERMS
776	711	0
GO term	Ontology	Description	Number in input list	Number in BG/Ref	p-value	FDR
----------- Sorry, No significant term -----------
Gene Ontology Results From Resistant Network: "R - Cyan"
INPUT#	ANNOT#	SIG TERMS
32	30	55
GO term	Ontology	Description	Number in input list	Number in BG/Ref	p-value	FDR
GO:0043043	P	peptide biosynthetic process	14	403	2e-12	7.1e-11
GO:0043604	P	amide biosynthetic process	14	404	2.1e-12	7.1e-11
GO:0043603	P	cellular amide metabolic process	14	419	3.4e-12	7.1e-11
GO:0006518	P	peptide metabolic process	14	413	2.8e-12	7.1e-11
GO:0006412	P	translation	14	400	1.8e-12	7.1e-11
GO:1901566	P	organonitrogen compound biosynthetic process	15	700	3e-10	5.2e-09
GO:1901564	P	organonitrogen compound metabolic process	15	905	8.5e-09	1.3e-07
GO:0044271	P	cellular nitrogen compound biosynthetic process	15	1090	8.7e-08	1.1e-06
GO:0044267	P	cellular protein metabolic process	16	1340	2.3e-07	2.7e-06
GO:0034645	P	cellular macromolecule biosynthetic process	14	1057	3.2e-07	3.3e-06
GO:0009059	P	macromolecule biosynthetic process	14	1079	4e-07	3.8e-06
GO:0010467	P	gene expression	14	1127	6.6e-07	5.8e-06
GO:0019538	P	protein metabolic process	16	1553	1.4e-06	1.2e-05
GO:0044249	P	cellular biosynthetic process	16	1716	4.7e-06	3.5e-05
GO:1901576	P	organic substance biosynthetic process	16	1769	6.7e-06	4.7e-05
GO:0009058	P	biosynthetic process	16	1885	1.4e-05	9.1e-05
GO:0034641	P	cellular nitrogen compound metabolic process	15	1730	1.8e-05	0.00011
GO:0006807	P	nitrogen compound metabolic process	15	1936	6e-05	0.00035
GO:0044260	P	cellular macromolecule metabolic process	16	2357	0.00016	0.00087
GO:0043170	P	macromolecule metabolic process	16	2624	0.00046	0.0024
GO:0044237	P	cellular metabolic process	18	3505	0.0015	0.0073
GO:0044238	P	primary metabolic process	17	3464	0.0027	0.013
GO:0071704	P	organic substance metabolic process	18	3888	0.0038	0.018
GO:0003735	F	structural constituent of ribosome	14	242	2.1e-15	1.2e-14
GO:0005198	F	structural molecule activity	14	320	9.4e-14	2.6e-13
GO:0022626	C	cytosolic ribosome	14	152	3.2e-18	4.6e-16
GO:0044445	C	cytosolic part	14	163	8.5e-18	6.2e-16
GO:0044391	C	ribosomal subunit	14	175	2.3e-17	1.1e-15
GO:0005840	C	ribosome	14	250	3.3e-15	1.2e-13
GO:1990904	C	ribonucleoprotein complex	14	304	4.7e-14	1.1e-12
GO:0030529	C	intracellular ribonucleoprotein complex	14	304	4.7e-14	1.1e-12
GO:0022625	C	cytosolic large ribosomal subunit	9	78	2.3e-13	4.7e-12
GO:0015934	C	large ribosomal subunit	9	104	3.2e-12	5.9e-11
GO:0005829	C	cytosol	14	475	1.7e-11	2.8e-10
GO:0043232	C	intracellular non-membrane-bounded organelle	14	565	1.6e-10	2.1e-09
GO:0043228	C	non-membrane-bounded organelle	14	565	1.6e-10	2.1e-09
GO:0032991	C	macromolecular complex	15	1118	1.2e-07	1.4e-06
GO:0022627	C	cytosolic small ribosomal subunit	5	62	2.5e-07	2.8e-06
GO:0015935	C	small ribosomal subunit	5	71	5e-07	5.1e-06
GO:0044446	C	intracellular organelle part	15	1511	4.1e-06	3.8e-05
GO:0044422	C	organelle part	15	1512	4.1e-06	3.8e-05
GO:0005730	C	nucleolus	5	124	7.7e-06	6.6e-05
GO:0031981	C	nuclear lumen	5	223	0.00013	0.001
GO:0031974	C	membrane-enclosed lumen	5	264	0.00027	0.0019
GO:0043233	C	organelle lumen	5	264	0.00027	0.0019
GO:0070013	C	intracellular organelle lumen	5	264	0.00027	0.0019
GO:0005773	C	vacuole	5	282	0.00037	0.0024
GO:0044428	C	nuclear part	5	299	0.00048	0.003
GO:0043226	C	organelle	22	4698	0.0017	0.01
GO:0043229	C	intracellular organelle	22	4697	0.0017	0.01
GO:0044444	C	cytoplasmic part	18	3726	0.0026	0.015
GO:0005634	C	nucleus	9	1405	0.0039	0.021
GO:0005622	C	intracellular	23	5501	0.0048	0.025
GO:0005737	C	cytoplasm	18	4012	0.0051	0.025
GO:0044424	C	intracellular part	22	5315	0.006	0.029
Gene Ontology Results From Resistant Network: "R - Green"
INPUT#	ANNOT#	SIG TERMS
585	530	29
GO term	Ontology	Description	Number in input list	Number in BG/Ref	p-value	FDR
GO:1901564	P	organonitrogen compound metabolic process	66	905	4.4e-08	7.3e-05
GO:1901566	P	organonitrogen compound biosynthetic process	50	700	2.5e-06	0.0021
GO:0043603	P	cellular amide metabolic process	32	419	3.6e-05	0.019
GO:0043043	P	peptide biosynthetic process	30	403	9.5e-05	0.019
GO:0006807	P	nitrogen compound metabolic process	102	1936	5.8e-05	0.019
GO:0006518	P	peptide metabolic process	31	413	6.4e-05	0.019
GO:0043604	P	amide biosynthetic process	30	404	0.0001	0.019
GO:0044249	P	cellular biosynthetic process	91	1716	0.0001	0.019
GO:0006412	P	translation	30	400	8.4e-05	0.019
GO:0008135	F	translation factor activity, RNA binding	14	92	3.4e-06	0.0018
GO:0044444	C	cytoplasmic part	211	3726	6.4e-10	3e-07
GO:0005737	C	cytoplasm	219	4012	5.2e-09	1.2e-06
GO:0005739	C	mitochondrion	53	729	8e-07	0.00013
GO:0044424	C	intracellular part	252	5315	1.1e-05	0.00085
GO:0043229	C	intracellular organelle	225	4697	1.3e-05	0.00085
GO:0005622	C	intracellular	261	5501	7.9e-06	0.00085
GO:0043227	C	membrane-bounded organelle	213	4431	1.6e-05	0.00085
GO:0043226	C	organelle	225	4698	1.3e-05	0.00085
GO:0043231	C	intracellular membrane-bounded organelle	213	4430	1.6e-05	0.00085
GO:0031975	C	envelope	29	386	0.0001	0.0045
GO:0031967	C	organelle envelope	29	386	0.0001	0.0045
GO:0005829	C	cytosol	33	475	0.00016	0.0065
GO:0016020	C	membrane	114	2298	0.00023	0.0084
GO:0031090	C	organelle membrane	25	337	0.00035	0.012
GO:0005773	C	vacuole	22	282	0.00038	0.012
GO:0019866	C	organelle inner membrane	14	144	0.00049	0.014
GO:0031966	C	mitochondrial membrane	13	127	0.00047	0.014
GO:0005740	C	mitochondrial envelope	13	133	0.00073	0.019
GO:0016021	C	integral component of membrane	17	205	0.00084	0.021
Gene Ontology Results From Resistant Network: "R - GreenYellow"
INPUT#	ANNOT#	SIG TERMS
45	36	22
GO term	Ontology	Description	Number in input list	Number in BG/Ref	p-value	FDR
GO:0009834	P	plant-type secondary cell wall biogenesis	7	15	4.7e-15	6.1e-13
GO:0009832	P	plant-type cell wall biogenesis	7	49	5.8e-11	3.8e-09
GO:0042546	P	cell wall biogenesis	7	54	1.2e-10	5.1e-09
GO:0071669	P	plant-type cell wall organization or biogenesis	7	79	1.8e-09	5.9e-08
GO:0071554	P	cell wall organization or biogenesis	8	143	5.3e-09	1.4e-07
GO:0044264	P	cellular polysaccharide metabolic process	6	77	5.4e-08	1.2e-06
GO:0005976	P	polysaccharide metabolic process	6	92	1.6e-07	2.9e-06
GO:0033692	P	cellular polysaccharide biosynthetic process	5	52	2.3e-07	3.8e-06
GO:0044262	P	cellular carbohydrate metabolic process	6	114	5.6e-07	7.4e-06
GO:0000271	P	polysaccharide biosynthetic process	5	62	5.7e-07	7.4e-06
GO:0034637	P	cellular carbohydrate biosynthetic process	5	70	1e-06	1.2e-05
GO:0016051	P	carbohydrate biosynthetic process	5	130	2.2e-05	0.00023
GO:0044085	P	cellular component biogenesis	7	329	2.6e-05	0.00026
GO:0005975	P	carbohydrate metabolic process	7	412	0.00011	0.00098
GO:0044723	P	single-organism carbohydrate metabolic process	5	259	0.00053	0.0046
GO:0071840	P	cellular component organization or biogenesis	8	887	0.0022	0.018
GO:0016757	F	transferase activity, transferring glycosyl groups	6	296	0.00012	0.00067
GO:0031225	C	anchored component of membrane	7	134	7.2e-08	1.6e-06
GO:0031224	C	intrinsic component of membrane	7	364	5e-05	0.00054
GO:0016020	C	membrane	15	2298	0.0015	0.0093
GO:0044425	C	membrane part	7	666	0.0017	0.0093
GO:0005886	C	plasma membrane	7	916	0.0091	0.039
Gene Ontology Results From Resistant Network: "R - Magenta"
INPUT#	ANNOT#	SIG TERMS
75	72	1
GO term	Ontology	Description	Number in input list	Number in BG/Ref	p-value	FDR
GO:0008194	F	UDP-glycosyltransferase activity	5	112	0.00023	0.0084
Gene Ontology Results From Resistant Network: "R - Pink"
INPUT#	ANNOT#	SIG TERMS
166	154	0
GO term	Ontology	Description	Number in input list	Number in BG/Ref	p-value	FDR
----------- Sorry, No significant term -----------
Gene Ontology Results From Resistant Network: "R - Purple"
INPUT#	ANNOT#	SIG TERMS
49	46	0
GO term	Ontology	Description	Number in input list	Number in BG/Ref	p-value	FDR
----------- Sorry, No significant term -----------
Gene Ontology Results From Resistant Network: "R - Red"
INPUT#	ANNOT#	SIG TERMS
403	371	39
GO term	Ontology	Description	Number in input list	Number in BG/Ref	p-value	FDR
GO:0009657	P	plastid organization	11	88	9.7e-06	0.014
GO:0045036	P	protein targeting to chloroplast	5	18	5.3e-05	0.018
GO:0009266	P	response to temperature stimulus	19	278	6.4e-05	0.018
GO:0072598	P	protein localization to chloroplast	5	18	5.3e-05	0.018
GO:0072596	P	establishment of protein localization to chloroplast	5	18	5.3e-05	0.018
GO:0009628	P	response to abiotic stimulus	41	872	8.6e-05	0.02
GO:0009411	P	response to UV	7	52	0.00024	0.049
GO:0044435	C	plastid part	55	583	1.6e-16	4e-14
GO:0044434	C	chloroplast part	50	527	2.5e-15	3e-13
GO:0009536	C	plastid	109	1860	1.1e-14	9.2e-13
GO:0009507	C	chloroplast	103	1734	2.2e-14	1.3e-12
GO:0009579	C	thylakoid	31	279	5.3e-12	2.5e-10
GO:0034357	C	photosynthetic membrane	26	205	1.2e-11	4.5e-10
GO:0042651	C	thylakoid membrane	25	190	1.3e-11	4.5e-10
GO:0055035	C	plastid thylakoid membrane	23	176	9.3e-11	2.5e-09
GO:0009535	C	chloroplast thylakoid membrane	23	176	9.3e-11	2.5e-09
GO:0009570	C	chloroplast stroma	26	227	1.2e-10	2.6e-09
GO:0044436	C	thylakoid part	27	244	1.2e-10	2.6e-09
GO:0009532	C	plastid stroma	27	258	4.1e-10	8.3e-09
GO:0009534	C	chloroplast thylakoid	24	221	1.7e-09	2.9e-08
GO:0031976	C	plastid thylakoid	24	221	1.7e-09	2.9e-08
GO:0031984	C	organelle subcompartment	24	248	1.6e-08	2.6e-07
GO:0009526	C	plastid envelope	20	222	7.2e-07	1.1e-05
GO:0044444	C	cytoplasmic part	142	3726	2.3e-06	3.3e-05
GO:0005737	C	cytoplasm	147	4012	1e-05	0.00014
GO:0044422	C	organelle part	64	1512	3.9e-05	0.00044
GO:0009941	C	chloroplast envelope	15	179	3.7e-05	0.00044
GO:0044446	C	intracellular organelle part	64	1511	3.8e-05	0.00044
GO:0010319	C	stromule	6	35	0.00017	0.0019
GO:0031975	C	envelope	22	386	0.00025	0.0025
GO:0031967	C	organelle envelope	22	386	0.00025	0.0025
GO:0043227	C	membrane-bounded organelle	148	4431	0.00039	0.0036
GO:0043231	C	intracellular membrane-bounded organelle	148	4430	0.00038	0.0036
GO:0043229	C	intracellular organelle	152	4697	0.001	0.009
GO:0043226	C	organelle	152	4698	0.001	0.009
GO:0044424	C	intracellular part	169	5315	0.0013	0.011
GO:0005622	C	intracellular	173	5501	0.0017	0.014
GO:0044464	C	cell part	220	7308	0.0037	0.028
GO:0005623	C	cell	220	7308	0.0037	0.028
Gene Ontology Results From Resistant Network: "R - Salmon"
INPUT#	ANNOT#	SIG TERMS
33	31	0
GO term	Ontology	Description	Number in input list	Number in BG/Ref	p-value	FDR
----------- Sorry, No significant term -----------
Gene Ontology Results From Resistant Network: "R - Tan"
INPUT#	ANNOT#	SIG TERMS
42	41	0
GO term	Ontology	Description	Number in input list	Number in BG/Ref	p-value	FDR
----------- Sorry, No significant term -----------
Gene Ontology Results From Resistant Network: "R - Yellow"
INPUT#	ANNOT#	SIG TERMS
584	490	2
GO term	Ontology	Description	Number in input list	Number in BG/Ref	p-value	FDR
GO:0031072	F	heat shock protein binding	13	81	1.8e-06	0.00062
GO:0003676	F	nucleic acid binding	61	1108	6.2e-05	0.011
