# Supplementary material for: Comparative transcriptomics and eQTL mapping of response to Melampsora americana in selected Salix purpurea F2 progeny
Source: BMC Genomics. 2022 Jan 22;23:71. doi: 10.1186/s12864-021-08254-1 (PMC8783449; doi:10.1186/s12864-021-08254-1)
Supplement: Supplementary file 7 — Additional file 7: Additional Table 4. Gene ontology results for each module from the network analysis of susceptible genotypes. [file 12864_2021_8254_MOESM7_ESM.xlsx]

## Sheet: GO Res. From Susc. Modules
Additional Table 4: Gene ontology results for each module from the network analysis of susceptible genotypes
INPUT	ANNOT	SIG TERMS
^	^	^
Number of genes input into the GO analysis	Number of input genes with GO annotations	Number of significant GO terms identified from input list
Gene Ontology Results From Susceptible Network: "S - Turquoise"
INPUT#	ANNOT#	SIG TERMS
4453	3178	127
GO term	Ontology	Description	Number in input list	Number in BG/Ref	p-value	FDR
GO:0043207	P	response to external biotic stimulus	123	329	2.4e-12	3.5e-09
GO:0009607	P	response to biotic stimulus	126	338	1.7e-12	3.5e-09
GO:0051707	P	response to other organism	123	329	2.4e-12	3.5e-09
GO:0006952	P	defense response	126	335	8.3e-13	3.5e-09
GO:0006950	P	response to stress	349	1198	5.5e-12	6.4e-09
GO:0050896	P	response to stimulus	628	2362	2.2e-11	2.2e-08
GO:0019748	P	secondary metabolic process	45	90	5.4e-10	3.9e-07
GO:0010200	P	response to chitin	43	84	4.9e-10	3.9e-07
GO:0010243	P	response to organonitrogen compound	45	91	8.5e-10	5.5e-07
GO:1901700	P	response to oxygen-containing compound	189	609	1.3e-09	6.7e-07
GO:0042221	P	response to chemical	286	994	1.2e-09	6.7e-07
GO:0044267	P	cellular protein metabolic process	368	1340	3e-09	1.4e-06
GO:0009611	P	response to wounding	47	101	4.6e-09	2e-06
GO:0051704	P	multi-organism process	148	466	1.2e-08	4.8e-06
GO:0098542	P	defense response to other organism	72	186	1.2e-08	4.8e-06
GO:0010033	P	response to organic substance	217	741	1.9e-08	6.8e-06
GO:0009605	P	response to external stimulus	145	458	2.1e-08	7.3e-06
GO:0002376	P	immune system process	62	158	6.4e-08	2e-05
GO:0009617	P	response to bacterium	57	141	6.3e-08	2e-05
GO:1901698	P	response to nitrogen compound	52	126	1e-07	3e-05
GO:0009698	P	phenylpropanoid metabolic process	28	52	1.2e-07	3.4e-05
GO:0009620	P	response to fungus	41	92	1.9e-07	4.7e-05
GO:0009751	P	response to salicylic acid	41	92	1.9e-07	4.7e-05
GO:0019538	P	protein metabolic process	405	1553	2.5e-07	6.2e-05
GO:0009695	P	jasmonic acid biosynthetic process	14	18	3.1e-07	7.1e-05
GO:0006955	P	immune response	56	144	3.7e-07	8.4e-05
GO:0045087	P	innate immune response	55	141	4.2e-07	9.1e-05
GO:0009719	P	response to endogenous stimulus	187	651	6.1e-07	0.00013
GO:0009694	P	jasmonic acid metabolic process	14	19	9.4e-07	0.00019
GO:0008219	P	cell death	48	121	1.2e-06	0.00024
GO:0009814	P	defense response, incompatible interaction	33	73	1.9e-06	0.00035
GO:0012501	P	programmed cell death	39	94	3.2e-06	0.00059
GO:0014070	P	response to organic cyclic compound	56	153	3.5e-06	0.00061
GO:0009813	P	flavonoid biosynthetic process	20	36	4e-06	0.00069
GO:0042742	P	defense response to bacterium	43	109	5e-06	0.00084
GO:1901564	P	organonitrogen compound metabolic process	242	905	6.8e-06	0.0011
GO:0001101	P	response to acid chemical	128	434	7.3e-06	0.0011
GO:0044550	P	secondary metabolite biosynthetic process	27	58	7.9e-06	0.0012
GO:0006518	P	peptide metabolic process	122	413	1.1e-05	0.0016
GO:0007154	P	cell communication	177	638	1.1e-05	0.0016
GO:0009699	P	phenylpropanoid biosynthetic process	22	45	2.1e-05	0.0029
GO:0043603	P	cellular amide metabolic process	122	419	2.2e-05	0.003
GO:0016310	P	phosphorylation	154	550	2.2e-05	0.003
GO:0044710	P	single-organism metabolic process	339	1340	2.5e-05	0.0033
GO:0006970	P	response to osmotic stress	74	233	4e-05	0.0052
GO:0006793	P	phosphorus metabolic process	211	797	4.4e-05	0.0055
GO:0023052	P	signaling	160	585	5.8e-05	0.0068
GO:0044700	P	single organism signaling	160	585	5.8e-05	0.0068
GO:0043043	P	peptide biosynthetic process	116	403	5.7e-05	0.0068
GO:0007165	P	signal transduction	156	569	6.2e-05	0.0072
GO:0006412	P	translation	115	400	6.4e-05	0.0072
GO:0043604	P	amide biosynthetic process	116	404	6.4e-05	0.0072
GO:0042254	P	ribosome biogenesis	37	98	6.7e-05	0.0072
GO:0072330	P	monocarboxylic acid biosynthetic process	35	91	6.7e-05	0.0072
GO:0009812	P	flavonoid metabolic process	20	42	7.8e-05	0.0078
GO:0006796	P	phosphate-containing compound metabolic process	208	791	7.4e-05	0.0078
GO:0006915	P	apoptotic process	20	42	7.8e-05	0.0078
GO:0009651	P	response to salt stress	67	210	7.6e-05	0.0078
GO:0046394	P	carboxylic acid biosynthetic process	54	161	8.3e-05	0.0081
GO:0009056	P	catabolic process	111	386	8.4e-05	0.0081
GO:0006464	P	cellular protein modification process	205	781	9.1e-05	0.0086
GO:0036211	P	protein modification process	205	781	9.1e-05	0.0086
GO:0032787	P	monocarboxylic acid metabolic process	65	205	0.00012	0.011
GO:0016053	P	organic acid biosynthetic process	66	212	0.00019	0.017
GO:0009753	P	response to jasmonic acid	38	106	0.00019	0.017
GO:0009723	P	response to ethylene	41	117	0.00019	0.017
GO:0006979	P	response to oxidative stress	60	189	0.0002	0.017
GO:1901566	P	organonitrogen compound biosynthetic process	183	700	0.00025	0.021
GO:0044711	P	single-organism biosynthetic process	180	687	0.00024	0.021
GO:0009808	P	lignin metabolic process	12	21	0.00025	0.021
GO:0009404	P	toxin metabolic process	13	24	0.00028	0.023
GO:0044283	P	small molecule biosynthetic process	79	267	0.0003	0.024
GO:0044763	P	single-organism cellular process	574	2435	0.0003	0.024
GO:1901576	P	organic substance biosynthetic process	425	1769	0.00033	0.026
GO:0022613	P	ribonucleoprotein complex biogenesis	37	105	0.00034	0.026
GO:0044248	P	cellular catabolic process	94	329	0.00034	0.026
GO:0006468	P	protein phosphorylation	133	492	0.00036	0.027
GO:0010035	P	response to inorganic substance	89	309	0.00036	0.027
GO:0009725	P	response to hormone	154	581	0.00036	0.027
GO:0050832	P	defense response to fungus	25	63	0.0004	0.029
GO:0044281	P	small molecule metabolic process	182	703	0.00042	0.03
GO:0051179	P	localization	257	1031	0.00046	0.033
GO:0044237	P	cellular metabolic process	807	3505	0.00048	0.034
GO:0043412	P	macromolecule modification	214	845	0.00053	0.037
GO:0006810	P	transport	248	994	0.00054	0.037
GO:0051234	P	establishment of localization	248	999	0.00072	0.048
GO:0003735	F	structural constituent of ribosome	89	242	5.1e-09	9.8e-06
GO:0005198	F	structural molecule activity	102	320	1.5e-06	0.0014
GO:0016491	F	oxidoreductase activity	198	715	4.1e-06	0.0026
GO:0016740	F	transferase activity	473	1907	9.3e-06	0.0044
GO:0008194	F	UDP-glycosyltransferase activity	42	112	2.7e-05	0.01
GO:0022891	F	substrate-specific transmembrane transporter activity	135	481	5.7e-05	0.016
GO:0022857	F	transmembrane transporter activity	162	593	5.6e-05	0.016
GO:0022892	F	substrate-specific transporter activity	153	558	7.1e-05	0.017
GO:0035251	F	UDP-glucosyltransferase activity	21	46	0.00011	0.024
GO:0005215	F	transporter activity	203	783	0.0002	0.038
GO:0022626	C	cytosolic ribosome	75	152	3.4e-15	1.8e-12
GO:0044445	C	cytosolic part	79	163	2.4e-15	1.8e-12
GO:0005829	C	cytosol	168	475	1.1e-13	3.9e-11
GO:0044391	C	ribosomal subunit	74	175	7e-11	1.9e-08
GO:0071944	C	cell periphery	320	1131	1e-09	2.2e-07
GO:0022625	C	cytosolic large ribosomal subunit	40	78	1.8e-09	3.2e-07
GO:0005886	C	plasma membrane	261	916	1.3e-08	2e-06
GO:0005840	C	ribosome	89	250	3e-08	4e-06
GO:0022627	C	cytosolic small ribosomal subunit	31	62	2.4e-07	2.8e-05
GO:0016020	C	membrane	575	2298	5.3e-07	5.6e-05
GO:0005783	C	endoplasmic reticulum	89	267	8.2e-07	7.9e-05
GO:1990904	C	ribonucleoprotein complex	98	304	1.3e-06	0.0001
GO:0030529	C	intracellular ribonucleoprotein complex	98	304	1.3e-06	0.0001
GO:0015934	C	large ribosomal subunit	43	104	1.2e-06	0.0001
GO:0005740	C	mitochondrial envelope	50	133	4.7e-06	0.00033
GO:0031090	C	organelle membrane	104	337	5.9e-06	0.00038
GO:0031966	C	mitochondrial membrane	48	127	6e-06	0.00038
GO:0044429	C	mitochondrial part	57	161	9.2e-06	0.00051
GO:0015935	C	small ribosomal subunit	31	71	9.1e-06	0.00051
GO:0000502	C	proteasome complex	21	42	2e-05	0.0011
GO:0005743	C	mitochondrial inner membrane	39	103	4e-05	0.002
GO:0005618	C	cell wall	72	227	5.2e-05	0.0024
GO:0030312	C	external encapsulating structure	72	227	5.2e-05	0.0024
GO:0019866	C	organelle inner membrane	48	144	0.00023	0.01
GO:0005773	C	vacuole	82	282	0.00042	0.018
GO:0044455	C	mitochondrial membrane part	21	50	0.00046	0.019
GO:0098798	C	mitochondrial protein complex	18	41	0.00061	0.024
GO:0098800	C	inner mitochondrial membrane protein complex	17	39	0.00094	0.036
GO:0005839	C	proteasome core complex	10	18	0.0011	0.04
GO:0032991	C	macromolecular complex	273	1118	0.0011	0.04
GO:0005739	C	mitochondrion	184	729	0.0014	0.047
Gene Ontology Results From Susceptible Network: "S - Blue"
INPUT#	ANNOT#	SIG TERMS
2579	2213	129
GO term	Ontology	Description	Number in input list	Number in BG/Ref	p-value	FDR
GO:1901566	P	organonitrogen compound biosynthetic process	185	700	1.8e-16	9.1e-13
GO:1901564	P	organonitrogen compound metabolic process	224	905	5.2e-16	1.3e-12
GO:0006412	P	translation	117	400	2.4e-14	4e-11
GO:0043043	P	peptide biosynthetic process	117	403	4.2e-14	5.1e-11
GO:0043604	P	amide biosynthetic process	117	404	5e-14	5.1e-11
GO:0006518	P	peptide metabolic process	118	413	1.1e-13	9.2e-11
GO:0043603	P	cellular amide metabolic process	119	419	1.4e-13	9.9e-11
GO:0044249	P	cellular biosynthetic process	343	1716	6e-10	3.8e-07
GO:0009058	P	biosynthetic process	369	1885	1.8e-09	1e-06
GO:0042254	P	ribosome biogenesis	37	98	8.9e-09	4.5e-06
GO:1901576	P	organic substance biosynthetic process	342	1769	2.1e-08	9.2e-06
GO:0022613	P	ribonucleoprotein complex biogenesis	38	105	2.2e-08	9.2e-06
GO:0044085	P	cellular component biogenesis	84	329	7.7e-08	3e-05
GO:0006807	P	nitrogen compound metabolic process	364	1936	1.4e-07	5.1e-05
GO:0031163	P	metallo-sulfur cluster assembly	11	15	3.9e-07	0.00013
GO:0016226	P	iron-sulfur cluster assembly	11	15	3.9e-07	0.00013
GO:0044281	P	small molecule metabolic process	148	703	1.2e-06	0.00034
GO:0044271	P	cellular nitrogen compound biosynthetic process	215	1090	1.2e-06	0.00034
GO:0044711	P	single-organism biosynthetic process	143	687	3.3e-06	0.00089
GO:0034641	P	cellular nitrogen compound metabolic process	318	1730	4.4e-06	0.0011
GO:0009987	P	cellular process	828	4910	5.4e-06	0.0013
GO:0015031	P	protein transport	57	222	6.5e-06	0.0015
GO:0045184	P	establishment of protein localization	57	223	7.5e-06	0.0017
GO:0044237	P	cellular metabolic process	602	3505	8.4e-06	0.0018
GO:0006082	P	organic acid metabolic process	101	467	1.5e-05	0.0031
GO:0071840	P	cellular component organization or biogenesis	173	887	2e-05	0.0039
GO:0044710	P	single-organism metabolic process	248	1340	2.3e-05	0.0044
GO:0051186	P	cofactor metabolic process	52	206	2.6e-05	0.0047
GO:0008104	P	protein localization	57	233	2.9e-05	0.0051
GO:0051188	P	cofactor biosynthetic process	35	124	4.5e-05	0.0076
GO:0051649	P	establishment of localization in cell	55	227	5.3e-05	0.0086
GO:0046907	P	intracellular transport	53	217	5.7e-05	0.009
GO:0006886	P	intracellular protein transport	45	177	7.1e-05	0.01
GO:0051641	P	cellular localization	60	256	7e-05	0.01
GO:0008152	P	metabolic process	737	4440	6.8e-05	0.01
GO:0009657	P	plastid organization	27	88	6.7e-05	0.01
GO:0034613	P	cellular protein localization	47	188	7.8e-05	0.011
GO:0070727	P	cellular macromolecule localization	49	201	0.00011	0.015
GO:0044283	P	small molecule biosynthetic process	61	267	0.00013	0.017
GO:0010467	P	gene expression	207	1127	0.00014	0.018
GO:0016192	P	vesicle-mediated transport	39	151	0.00014	0.018
GO:0034645	P	cellular macromolecule biosynthetic process	195	1057	0.00016	0.02
GO:0071704	P	organic substance metabolic process	644	3888	0.00018	0.021
GO:0009059	P	macromolecule biosynthetic process	198	1079	0.0002	0.023
GO:0019538	P	protein metabolic process	273	1553	0.00031	0.034
GO:0006413	P	translational initiation	16	45	0.00031	0.034
GO:0009226	P	nucleotide-sugar biosynthetic process	5	6	0.00031	0.034
GO:0033365	P	protein localization to organelle	27	97	0.00039	0.042
GO:0016053	P	organic acid biosynthetic process	49	212	0.00041	0.042
GO:0022607	P	cellular component assembly	44	185	0.00041	0.042
GO:0044267	P	cellular protein metabolic process	237	1340	0.00048	0.048
GO:0044238	P	primary metabolic process	571	3464	0.00051	0.049
GO:0005198	F	structural molecule activity	101	320	6.3e-15	9.9e-12
GO:0003735	F	structural constituent of ribosome	75	242	3.8e-11	3e-08
GO:0003723	F	RNA binding	104	460	1.5e-06	0.00081
GO:0008135	F	translation factor activity, RNA binding	31	92	2.4e-06	0.00092
GO:0022884	F	macromolecule transmembrane transporter activity	17	39	9.3e-06	0.0024
GO:0008320	F	protein transmembrane transporter activity	17	39	9.3e-06	0.0024
GO:0003743	F	translation initiation factor activity	21	57	2.1e-05	0.0046
GO:0015450	F	P-P-bond-hydrolysis-driven protein transmembrane transporter activity	15	36	5.9e-05	0.011
GO:0033218	F	amide binding	9	17	0.0002	0.035
GO:0005048	F	signal sequence binding	7	11	0.00023	0.037
GO:0044444	C	cytoplasmic part	779	3726	1.1e-22	9.7e-20
GO:0005737	C	cytoplasm	819	4012	5.9e-21	2.7e-18
GO:0043229	C	intracellular organelle	889	4697	1.4e-14	3.3e-12
GO:0043226	C	organelle	889	4698	1.4e-14	3.3e-12
GO:0044424	C	intracellular part	993	5315	1.9e-14	3.5e-12
GO:0005622	C	intracellular	1015	5501	1.7e-13	2.6e-11
GO:0043231	C	intracellular membrane-bounded organelle	828	4430	7.2e-13	8.6e-11
GO:0043227	C	membrane-bounded organelle	828	4431	7.5e-13	8.6e-11
GO:0044422	C	organelle part	321	1512	2.2e-12	2e-10
GO:0044446	C	intracellular organelle part	321	1511	2e-12	2e-10
GO:1990904	C	ribonucleoprotein complex	90	304	8.6e-12	6.5e-10
GO:0030529	C	intracellular ribonucleoprotein complex	90	304	8.6e-12	6.5e-10
GO:0005840	C	ribosome	76	250	7.9e-11	5.6e-09
GO:0022626	C	cytosolic ribosome	53	152	2.2e-10	1.4e-08
GO:0005739	C	mitochondrion	169	729	2.6e-10	1.6e-08
GO:0009536	C	plastid	370	1860	2.8e-10	1.6e-08
GO:0044445	C	cytosolic part	55	163	4.1e-10	2.2e-08
GO:0031975	C	envelope	102	386	5.3e-10	2.5e-08
GO:0031967	C	organelle envelope	102	386	5.3e-10	2.5e-08
GO:0005829	C	cytosol	117	475	3e-09	1.4e-07
GO:0032991	C	macromolecular complex	233	1118	5.9e-09	2.6e-07
GO:0009507	C	chloroplast	334	1734	4.1e-08	1.7e-06
GO:0044391	C	ribosomal subunit	53	175	5.4e-08	2.2e-06
GO:0044435	C	plastid part	131	583	1.3e-07	4.8e-06
GO:0009526	C	plastid envelope	60	222	6.3e-07	2.3e-05
GO:0031090	C	organelle membrane	82	337	8.9e-07	3.1e-05
GO:0044434	C	chloroplast part	117	527	9.9e-07	3.4e-05
GO:0044464	C	cell part	1219	7308	1.1e-06	3.6e-05
GO:0005623	C	cell	1219	7308	1.1e-06	3.6e-05
GO:0022625	C	cytosolic large ribosomal subunit	28	78	1.7e-06	5.3e-05
GO:0019866	C	organelle inner membrane	42	144	3.4e-06	0.0001
GO:0005773	C	vacuole	69	282	4.8e-06	0.00014
GO:0044429	C	mitochondrial part	45	161	5.5e-06	0.00015
GO:0005740	C	mitochondrial envelope	39	133	6.5e-06	0.00018
GO:0016020	C	membrane	409	2298	6.9e-06	0.00018
GO:0009941	C	chloroplast envelope	48	179	9.5e-06	0.00024
GO:0031966	C	mitochondrial membrane	37	127	1.3e-05	0.00031
GO:0009532	C	plastid stroma	63	258	1.3e-05	0.00031
GO:0043232	C	intracellular non-membrane-bounded organelle	118	565	1.8e-05	0.0004
GO:0043228	C	non-membrane-bounded organelle	118	565	1.8e-05	0.0004
GO:0005886	C	plasma membrane	178	916	1.9e-05	0.00043
GO:0009570	C	chloroplast stroma	56	227	2.7e-05	0.00058
GO:0015934	C	large ribosomal subunit	31	104	3.8e-05	0.00081
GO:0005743	C	mitochondrial inner membrane	30	103	8e-05	0.0017
GO:0022627	C	cytosolic small ribosomal subunit	21	62	8.6e-05	0.0018
GO:0005794	C	Golgi apparatus	44	177	0.00015	0.0029
GO:0071944	C	cell periphery	207	1131	0.00017	0.0033
GO:0005783	C	endoplasmic reticulum	60	267	0.00023	0.0045
GO:0015935	C	small ribosomal subunit	22	71	0.00026	0.0048
GO:0031974	C	membrane-enclosed lumen	58	264	0.00053	0.0094
GO:0070013	C	intracellular organelle lumen	58	264	0.00053	0.0094
GO:0043233	C	organelle lumen	58	264	0.00053	0.0094
GO:0098803	C	respiratory chain complex	18	57	0.0007	0.012
GO:0031968	C	organelle outer membrane	15	44	0.00078	0.013
GO:0019867	C	outer membrane	15	45	0.001	0.017
GO:0031981	C	nuclear lumen	49	223	0.0013	0.022
GO:0070469	C	respiratory chain	18	60	0.0014	0.022
GO:0042170	C	plastid membrane	20	70	0.0015	0.023
GO:0042579	C	microbody	26	102	0.002	0.031
GO:0005777	C	peroxisome	26	102	0.002	0.031
GO:0005730	C	nucleolus	30	124	0.0023	0.035
GO:0022624	C	proteasome accessory complex	9	23	0.003	0.044
GO:0005838	C	proteasome regulatory particle	9	23	0.003	0.044
GO:0044455	C	mitochondrial membrane part	15	50	0.0033	0.047
GO:0098798	C	mitochondrial protein complex	13	41	0.0036	0.049
GO:0098805	C	whole membrane	38	171	0.0035	0.049
GO:0031969	C	chloroplast membrane	17	60	0.0036	0.049
Gene Ontology Results From Susceptible Network: "S - Tan"
INPUT#	ANNOT#	SIG TERMS
92	83	11
GO term	Ontology	Description	Number in input list	Number in BG/Ref	p-value	FDR
GO:0016310	P	phosphorylation	15	550	1.1e-06	0.00012
GO:0006468	P	protein phosphorylation	14	492	1.5e-06	0.00012
GO:0006796	P	phosphate-containing compound metabolic process	16	791	2.1e-05	0.00091
GO:0006793	P	phosphorus metabolic process	16	797	2.3e-05	0.00091
GO:0006464	P	cellular protein modification process	14	781	0.00021	0.0055
GO:0036211	P	protein modification process	14	781	0.00021	0.0055
GO:0043412	P	macromolecule modification	14	845	0.00044	0.01
GO:0016301	F	kinase activity	18	844	3.6e-06	0.00053
GO:0016772	F	transferase activity, transferring phosphorus-containing groups	18	1001	3.2e-05	0.0023
GO:0004674	F	protein serine/threonine kinase activity	9	348	0.00019	0.009
GO:0004672	F	protein kinase activity	10	494	0.00058	0.021
Gene Ontology Results From Susceptible Network: "S - Salmon"
INPUT#	ANNOT#	SIG TERMS
86	67	25
GO term	Ontology	Description	Number in input list	Number in BG/Ref	p-value	FDR
GO:0009408	P	response to heat	22	104	3.4e-29	1.1e-26
GO:0009266	P	response to temperature stimulus	23	278	9.7e-21	1.6e-18
GO:0042542	P	response to hydrogen peroxide	10	28	5.9e-17	6.3e-15
GO:0009644	P	response to high light intensity	10	37	1.5e-15	1.2e-13
GO:0009642	P	response to light intensity	11	57	3.7e-15	2.3e-13
GO:0006950	P	response to stress	34	1198	6.1e-15	3.3e-13
GO:0000302	P	response to reactive oxygen species	10	64	5.8e-13	2.6e-11
GO:0006979	P	response to oxidative stress	14	189	7.4e-13	3e-11
GO:0009628	P	response to abiotic stimulus	26	872	1.3e-12	4.8e-11
GO:0010035	P	response to inorganic substance	13	309	4.5e-09	1.5e-07
GO:0050896	P	response to stimulus	37	2362	5.5e-09	1.6e-07
GO:1901700	P	response to oxygen-containing compound	16	609	6.9e-08	1.8e-06
GO:0042221	P	response to chemical	20	994	1.6e-07	4e-06
GO:0009416	P	response to light stimulus	11	363	1.5e-06	3.5e-05
GO:0009314	P	response to radiation	11	376	2.1e-06	4.5e-05
GO:0006457	P	protein folding	7	172	1.6e-05	0.00033
GO:1901698	P	response to nitrogen compound	6	126	2.6e-05	0.0005
GO:0010200	P	response to chitin	5	84	4.2e-05	0.00075
GO:0010243	P	response to organonitrogen compound	5	91	6.2e-05	0.001
GO:0043207	P	response to external biotic stimulus	8	329	0.00016	0.0024
GO:0051707	P	response to other organism	8	329	0.00016	0.0024
GO:0009607	P	response to biotic stimulus	8	338	0.00019	0.0028
GO:0009605	P	response to external stimulus	9	458	0.00031	0.0044
GO:0051704	P	multi-organism process	8	466	0.0015	0.02
GO:0098542	P	defense response to other organism	5	186	0.0016	0.021
Gene Ontology Results From Susceptible Network: "S - Brown"
INPUT#	ANNOT#	SIG TERMS
1184	1066	61
GO term	Ontology	Description	Number in input list	Number in BG/Ref	p-value	FDR
GO:0015979	P	photosynthesis	43	97	3.1e-24	7.1e-21
GO:0019684	P	photosynthesis, light reaction	25	58	1.9e-14	2.2e-11
GO:0006091	P	generation of precursor metabolites and energy	30	130	4.5e-09	3.4e-06
GO:0009765	P	photosynthesis, light harvesting	7	13	8.7e-06	0.0051
GO:0009639	P	response to red or far red light	23	132	3.7e-05	0.012
GO:0010218	P	response to far red light	10	31	2.8e-05	0.012
GO:0010114	P	response to red light	11	38	3.5e-05	0.012
GO:0009767	P	photosynthetic electron transport chain	9	27	5.2e-05	0.013
GO:0009773	P	photosynthetic electron transport in photosystem I	7	16	4.8e-05	0.013
GO:0016168	F	chlorophyll binding	13	20	4e-11	2.9e-08
GO:0046906	F	tetrapyrrole binding	15	62	1.6e-05	0.0058
GO:0004190	F	aspartic-type endopeptidase activity	11	41	7.6e-05	0.014
GO:0070001	F	aspartic-type peptidase activity	11	41	7.6e-05	0.014
GO:0008187	F	poly-pyrimidine tract binding	6	14	0.0002	0.024
GO:0008266	F	poly(U) RNA binding	6	14	0.0002	0.024
GO:0009579	C	thylakoid	87	279	6.8e-33	3.6e-30
GO:0044436	C	thylakoid part	79	244	2.4e-31	6.2e-29
GO:0044435	C	plastid part	128	583	4.6e-30	8.1e-28
GO:0044434	C	chloroplast part	119	527	2.6e-29	3.4e-27
GO:0031976	C	plastid thylakoid	71	221	3.5e-28	3e-26
GO:0009534	C	chloroplast thylakoid	71	221	3.5e-28	3e-26
GO:0009507	C	chloroplast	259	1734	1.2e-27	9e-26
GO:0009536	C	plastid	267	1860	7.3e-26	4.8e-24
GO:0034357	C	photosynthetic membrane	65	205	1.2e-25	7.2e-24
GO:0031984	C	organelle subcompartment	71	248	8e-25	4.2e-23
GO:0055035	C	plastid thylakoid membrane	56	176	1.8e-22	8.1e-21
GO:0009535	C	chloroplast thylakoid membrane	56	176	1.8e-22	8.1e-21
GO:0042651	C	thylakoid membrane	57	190	2e-21	8e-20
GO:0009521	C	photosystem	19	38	9e-13	3.4e-11
GO:0009532	C	plastid stroma	53	258	1.3e-12	4.6e-11
GO:0031977	C	thylakoid lumen	25	69	2.1e-12	7e-11
GO:0009570	C	chloroplast stroma	48	227	4.7e-12	1.5e-10
GO:0031978	C	plastid thylakoid lumen	23	64	1.9e-11	5.3e-10
GO:0009543	C	chloroplast thylakoid lumen	23	64	1.9e-11	5.3e-10
GO:0009526	C	plastid envelope	41	222	9.8e-09	2.6e-07
GO:0009523	C	photosystem II	12	24	1.4e-08	3.4e-07
GO:0098807	C	chloroplast thylakoid membrane protein complex	12	24	1.4e-08	3.4e-07
GO:0030076	C	light-harvesting complex	10	17	3e-08	6.9e-07
GO:0044422	C	organelle part	162	1512	1.1e-07	2.4e-06
GO:0044446	C	intracellular organelle part	162	1511	1.1e-07	2.4e-06
GO:0010287	C	plastoglobule	16	52	2.5e-07	5.1e-06
GO:0010598	C	NAD(P)H dehydrogenase complex (plastoquinone)	7	10	7.3e-07	1.4e-05
GO:0009941	C	chloroplast envelope	32	179	7.7e-07	1.4e-05
GO:0044444	C	cytoplasmic part	341	3726	1.6e-06	2.9e-05
GO:0031225	C	anchored component of membrane	25	134	5.2e-06	9.1e-05
GO:0010319	C	stromule	11	35	1.5e-05	0.00025
GO:0005737	C	cytoplasm	352	4012	2.8e-05	0.00045
GO:0009522	C	photosystem I	7	15	2.9e-05	0.00046
GO:0030095	C	chloroplast photosystem II	7	16	4.8e-05	0.00075
GO:0016020	C	membrane	206	2298	0.00023	0.0035
GO:0031975	C	envelope	46	386	0.00027	0.0038
GO:0031967	C	organelle envelope	46	386	0.00027	0.0038
GO:0009654	C	photosystem II oxygen evolving complex	5	10	0.00029	0.0039
GO:0043227	C	membrane-bounded organelle	373	4431	0.0003	0.0039
GO:0043231	C	intracellular membrane-bounded organelle	373	4430	0.00029	0.0039
GO:0044425	C	membrane part	70	666	0.00043	0.0055
GO:0043229	C	intracellular organelle	387	4697	0.00091	0.011
GO:0043226	C	organelle	387	4698	0.00092	0.011
GO:0009295	C	nucleoid	7	25	0.0012	0.014
GO:0046658	C	anchored component of plasma membrane	6	20	0.0018	0.021
GO:0098796	C	membrane protein complex	32	271	0.0023	0.026
Gene Ontology Results From Susceptible Network: "S - Red"
INPUT#	ANNOT#	SIG TERMS
258	247	63
GO term	Ontology	Description	Number in input list	Number in BG/Ref	p-value	FDR
GO:0015979	P	photosynthesis	10	97	4.4e-06	0.0035
GO:1901566	P	organonitrogen compound biosynthetic process	28	700	2.3e-05	0.0069
GO:0009658	P	chloroplast organization	7	54	2.6e-05	0.0069
GO:0033013	P	tetrapyrrole metabolic process	7	59	4.7e-05	0.0083
GO:1901564	P	organonitrogen compound metabolic process	32	905	7e-05	0.0083
GO:0015994	P	chlorophyll metabolic process	6	44	7.3e-05	0.0083
GO:0033014	P	tetrapyrrole biosynthetic process	6	44	7.3e-05	0.0083
GO:0015995	P	chlorophyll biosynthetic process	5	29	9.3e-05	0.0083
GO:0009657	P	plastid organization	8	88	9.5e-05	0.0083
GO:0006778	P	porphyrin-containing compound metabolic process	6	56	0.00028	0.023
GO:0006779	P	porphyrin-containing compound biosynthetic process	5	40	0.00044	0.025
GO:0043043	P	peptide biosynthetic process	17	403	0.00042	0.025
GO:0043604	P	amide biosynthetic process	17	404	0.00043	0.025
GO:0006412	P	translation	17	400	0.00038	0.025
GO:0006518	P	peptide metabolic process	17	413	0.00055	0.029
GO:0043603	P	cellular amide metabolic process	17	419	0.00064	0.032
GO:0005198	F	structural molecule activity	16	320	9.3e-05	0.022
GO:0003735	F	structural constituent of ribosome	13	242	0.0002	0.024
GO:0044435	C	plastid part	66	583	3.5e-32	9.3e-30
GO:0044434	C	chloroplast part	59	527	6.4e-29	8.5e-27
GO:0009532	C	plastid stroma	39	258	7.4e-25	6.5e-23
GO:0009579	C	thylakoid	38	279	1.2e-22	7.9e-21
GO:0009536	C	plastid	103	1860	1.7e-22	9e-21
GO:0009570	C	chloroplast stroma	34	227	7.4e-22	3.3e-20
GO:0034357	C	photosynthetic membrane	32	205	2.9e-21	1.1e-19
GO:0044436	C	thylakoid part	34	244	7.7e-21	2.3e-19
GO:0009507	C	chloroplast	95	1734	8e-21	2.3e-19
GO:0031976	C	plastid thylakoid	32	221	3e-20	7.1e-19
GO:0042651	C	thylakoid membrane	30	190	3.2e-20	7.1e-19
GO:0009534	C	chloroplast thylakoid	32	221	3e-20	7.1e-19
GO:0055035	C	plastid thylakoid membrane	28	176	4.2e-19	8e-18
GO:0009535	C	chloroplast thylakoid membrane	28	176	4.2e-19	8e-18
GO:0031984	C	organelle subcompartment	32	248	9.7e-19	1.7e-17
GO:0044422	C	organelle part	73	1512	2.8e-14	4.4e-13
GO:0044446	C	intracellular organelle part	73	1511	2.8e-14	4.4e-13
GO:0044444	C	cytoplasmic part	119	3726	1.2e-09	1.7e-08
GO:0009526	C	plastid envelope	19	222	7.4e-09	1e-07
GO:0005737	C	cytoplasm	119	4012	4.2e-08	5.5e-07
GO:0031978	C	plastid thylakoid lumen	10	64	8.6e-08	1e-06
GO:0009543	C	chloroplast thylakoid lumen	10	64	8.6e-08	1e-06
GO:0031977	C	thylakoid lumen	10	69	1.8e-07	2.1e-06
GO:0043227	C	membrane-bounded organelle	123	4431	5.6e-07	6e-06
GO:0043231	C	intracellular membrane-bounded organelle	123	4430	5.6e-07	6e-06
GO:0043229	C	intracellular organelle	127	4697	1.3e-06	1.3e-05
GO:0043226	C	organelle	127	4698	1.3e-06	1.3e-05
GO:0009941	C	chloroplast envelope	14	179	1.8e-06	1.7e-05
GO:0044424	C	intracellular part	134	5315	1.5e-05	0.00014
GO:0031967	C	organelle envelope	19	386	2.8e-05	0.00024
GO:0031975	C	envelope	19	386	2.8e-05	0.00024
GO:0016020	C	membrane	65	2298	5.3e-05	0.00044
GO:0005622	C	intracellular	134	5501	5.6e-05	0.00044
GO:0010287	C	plastoglobule	6	52	0.00019	0.0015
GO:0005840	C	ribosome	13	250	0.00027	0.002
GO:0009521	C	photosystem	5	38	0.00035	0.0025
GO:0042170	C	plastid membrane	6	70	0.00095	0.0068
GO:0030529	C	intracellular ribonucleoprotein complex	13	304	0.0016	0.011
GO:1990904	C	ribonucleoprotein complex	13	304	0.0016	0.011
GO:0044464	C	cell part	156	7308	0.0024	0.016
GO:0005623	C	cell	156	7308	0.0024	0.016
GO:0031969	C	chloroplast membrane	5	60	0.0028	0.018
GO:0032991	C	macromolecular complex	31	1118	0.0038	0.023
GO:0043232	C	intracellular non-membrane-bounded organelle	18	565	0.0059	0.035
GO:0043228	C	non-membrane-bounded organelle	18	565	0.0059	0.035
Gene Ontology Results From Susceptible Network: "S - Magenta"
INPUT#	ANNOT#	SIG TERMS
138	126	5
GO term	Ontology	Description	Number in input list	Number in BG/Ref	p-value	FDR
GO:0006869	P	lipid transport	5	63	0.00018	0.035
GO:0010876	P	lipid localization	5	68	0.00026	0.035
GO:0019748	P	secondary metabolic process	6	90	0.00011	0.035
GO:0048046	C	apoplast	6	88	0.0001	0.012
GO:0005576	C	extracellular region	6	124	0.00064	0.037
Gene Ontology Results From Susceptible Network: "S - Purple"
INPUT#	ANNOT#	SIG TERMS
136	117	5
GO term	Ontology	Description	Number in input list	Number in BG/Ref	p-value	FDR
GO:0031225	C	anchored component of membrane	7	134	9.4e-05	0.0024
GO:0030312	C	external encapsulating structure	9	227	8.8e-05	0.0024
GO:0005618	C	cell wall	9	227	8.8e-05	0.0024
GO:0005576	C	extracellular region	7	124	5.8e-05	0.0024
GO:0009505	C	plant-type cell wall	6	142	0.00089	0.018
Gene Ontology Results From Susceptible Network: "S - Green"
INPUT#	ANNOT#	SIG TERMS
429	395	0
GO term	Ontology	Description	Number in input list	Number in BG/Ref	p-value	FDR
----------- Sorry, No significant term -----------
Gene Ontology Results From Susceptible Network: "S - Black"
INPUT#	ANNOT#	SIG TERMS
200	184	0
GO term	Ontology	Description	Number in input list	Number in BG/Ref	p-value	FDR
----------- Sorry, No significant term -----------
Gene Ontology Results From Susceptible Network: "S - Pink"
INPUT#	ANNOT#	SIG TERMS
175	162	8
GO term	Ontology	Description	Number in input list	Number in BG/Ref	p-value	FDR
GO:0016758	F	transferase activity, transferring hexosyl groups	11	183	5.8e-06	0.00041
GO:0008194	F	UDP-glycosyltransferase activity	9	112	3.8e-06	0.00041
GO:0046527	F	glucosyltransferase activity	6	65	7e-05	0.0033
GO:0016757	F	transferase activity, transferring glycosyl groups	12	296	0.00011	0.0036
GO:0035251	F	UDP-glucosyltransferase activity	5	46	0.00013	0.0036
GO:0044435	C	plastid part	16	583	0.00076	0.042
GO:0044434	C	chloroplast part	15	527	0.00075	0.042
GO:0009526	C	plastid envelope	9	222	0.00072	0.042
Gene Ontology Results From Susceptible Network: "S - MidnightBlue"
INPUT#	ANNOT#	SIG TERMS
22	18	1
GO term	Ontology	Description	Number in input list	Number in BG/Ref	p-value	FDR
GO:0012505	C	endomembrane system	8	1608	0.002	0.011
Gene Ontology Results From Susceptible Network: "S - GreenYellow"
INPUT#	ANNOT#	SIG TERMS
99	92	0
GO term	Ontology	Description	Number in input list	Number in BG/Ref	p-value	FDR
----------- Sorry, No significant term -----------
Gene Ontology Results From Susceptible Network: "S - Yellow"
INPUT#	ANNOT#	SIG TERMS
624	529	2
GO term	Ontology	Description	Number in input list	Number in BG/Ref	p-value	FDR
GO:0006915	P	apoptotic process	10	42	1.2e-06	0.0015
GO:0031072	F	heat shock protein binding	11	81	0.0001	0.039
Gene Ontology Results From Susceptible Network: "S - Cyan"
INPUT#	ANNOT#	SIG TERMS
45	38	9
GO term	Ontology	Description	Number in input list	Number in BG/Ref	p-value	FDR
GO:0009834	P	plant-type secondary cell wall biogenesis	7	15	6.6e-15	5.1e-13
GO:0009832	P	plant-type cell wall biogenesis	7	49	8.1e-11	3.1e-09
GO:0042546	P	cell wall biogenesis	7	54	1.6e-10	4.2e-09
GO:0071669	P	plant-type cell wall organization or biogenesis	7	79	2.5e-09	4.8e-08
GO:0071554	P	cell wall organization or biogenesis	8	143	7.7e-09	1.2e-07
GO:0044085	P	cellular component biogenesis	7	329	3.6e-05	0.00046
GO:0071840	P	cellular component organization or biogenesis	9	887	0.00081	0.0088
GO:0031225	C	anchored component of membrane	5	134	3.2e-05	0.00057
GO:0031224	C	intrinsic component of membrane	5	364	0.0029	0.026
