# Supplementary material for: Comparative transcriptomics and eQTL mapping of response to Melampsora americana in selected Salix purpurea F2 progeny
Source: BMC Genomics. 2022 Jan 22;23:71. doi: 10.1186/s12864-021-08254-1 (PMC8783449; doi:10.1186/s12864-021-08254-1)
Supplement: Supplementary file 8 — Additional file 8: Additional Table 5. Gene ontology results for each eQTL hotspot. [file 12864_2021_8254_MOESM8_ESM.xlsx]

## Sheet: GO Results From eQTL Hotspots
Additional Table 5: Gene ontology results for each eQTL hotspot
INPUT	ANNOT	SIG TERMS
^	^	^
Number of genes associated with eQTL hotspot	Number of input genes with GO annotation	Number of significant GO terms identified from input list
Gene Ontology Results From eQTL Hotspot: 42 HPI - C1
INPUT	ANNOT	SIG TERMS
14	14	0
GO term	Ontology	Description	Number in input list	Number in BG/Ref	p-value	FDR
----------- Sorry, No significant term -----------
Gene Ontology Results From eQTL Hotspot: 42 HPI - C3
INPUT	ANNOT	SIG TERMS
25	22	4
GO term	Ontology	Description	Number in input list	Number in BG/Ref	p-value	FDR
GO:0044700	P	single organism signaling	5	585	0.0026	0.038
GO:0044763	P	single-organism cellular process	11	2435	0.0031	0.038
GO:0007154	P	cell communication	5	638	0.0037	0.038
GO:0023052	P	signaling	5	585	0.0026	0.038
Gene Ontology Results From eQTL Hotspot: 42 HPI - C5
INPUT	ANNOT	SIG TERMS
28	26	0
GO term	Ontology	Description	Number in input list	Number in BG/Ref	p-value	FDR
----------- Sorry, No significant term -----------
Gene Ontology Results From eQTL Hotspot: 42 HPI - C6A
INPUT	ANNOT	SIG TERMS
55	52	15
GO term	Ontology	Description	Number in input list	Number in BG/Ref	p-value	FDR
GO:0009570	C	chloroplast stroma	6	227	0.00018	0.007
GO:0044435	C	plastid part	10	583	7e-05	0.007
GO:0009526	C	plastid envelope	6	222	0.00016	0.007
GO:0009536	C	plastid	18	1860	0.00031	0.0082
GO:0009532	C	plastid stroma	6	258	0.00036	0.0082
GO:0044434	C	chloroplast part	8	527	0.00073	0.01
GO:0044446	C	intracellular organelle part	15	1511	0.00064	0.01
GO:0044422	C	organelle part	15	1512	0.00065	0.01
GO:0009507	C	chloroplast	16	1734	0.00094	0.012
GO:0031975	C	envelope	6	386	0.0027	0.026
GO:0031967	C	organelle envelope	6	386	0.0027	0.026
GO:0044444	C	cytoplasmic part	26	3726	0.0024	0.026
GO:0009579	C	thylakoid	5	279	0.0033	0.028
GO:0005773	C	vacuole	5	282	0.0034	0.028
GO:0005737	C	cytoplasm	26	4012	0.0056	0.043
Gene Ontology Results From eQTL Hotspot: 42 HPI - C6B
INPUT	ANNOT	SIG TERMS
41	37	0
GO term	Ontology	Description	Number in input list	Number in BG/Ref	p-value	FDR
----------- Sorry, No significant term -----------
Gene Ontology Results From eQTL Hotspot: 42 HPI - C10
INPUT	ANNOT	SIG TERMS
28	23	0
GO term	Ontology	Description	Number in input list	Number in BG/Ref	p-value	FDR
----------- Sorry, No significant term -----------
Gene Ontology Results From eQTL Hotspot: 42 HPI - C17
INPUT	ANNOT	SIG TERMS
14	14	0
GO term	Ontology	Description	Number in input list	Number in BG/Ref	p-value	FDR
----------- Sorry, No significant term -----------
Gene Ontology Results From eQTL Hotspot: 42 HPI - C18
INPUT	ANNOT	SIG TERMS
15	less than 10
GO term	Ontology	Description	Number in input list	Number in BG/Ref	p-value	FDR
----------- Sorry, No significant term -----------
Gene Ontology Results From eQTL Hotspot: 66 HPI - C3
INPUT	ANNOT	SIG TERMS
31	31	0
GO term	Ontology	Description	Number in input list	Number in BG/Ref	p-value	FDR
----------- Sorry, No significant term -----------
Gene Ontology Results From eQTL Hotspot: 66 HPI - C9
INPUT	ANNOT	SIG TERMS
17	16	0
GO term	Ontology	Description	Number in input list	Number in BG/Ref	p-value	FDR
----------- Sorry, No significant term -----------
Gene Ontology Results From eQTL Hotspot: 66 HPI - C10
INPUT	ANNOT	SIG TERMS
15	11	0
GO term	Ontology	Description	Number in input list	Number in BG/Ref	p-value	FDR
----------- Sorry, No significant term -----------
Gene Ontology Results From eQTL Hotspot: 66 HPI - C14
INPUT	ANNOT	SIG TERMS
15	12	0
GO term	Ontology	Description	Number in input list	Number in BG/Ref	p-value	FDR
----------- Sorry, No significant term -----------
Gene Ontology Results From eQTL Hotspot: 66 HPI - C16
INPUT	ANNOT	SIG TERMS
130	116	27
GO term	Ontology	Description	Number in input list	Number in BG/Ref	p-value	FDR
GO:0015979	P	photosynthesis	7	97	1.1e-05	0.0044
GO:0046906	F	tetrapyrrole binding	5	62	0.00012	0.011
GO:0009521	C	photosystem	8	38	5.2e-10	1.2e-07
GO:0034357	C	photosynthetic membrane	13	205	1.3e-08	1.4e-06
GO:0098807	C	chloroplast thylakoid membrane protein complex	6	24	2.5e-08	1.4e-06
GO:0009523	C	photosystem II	6	24	2.5e-08	1.4e-06
GO:0009579	C	thylakoid	14	279	7.2e-08	3.3e-06
GO:0044436	C	thylakoid part	13	244	1e-07	3.9e-06
GO:0055035	C	plastid thylakoid membrane	11	176	1.9e-07	5.3e-06
GO:0009535	C	chloroplast thylakoid membrane	11	176	1.9e-07	5.3e-06
GO:0044435	C	plastid part	19	583	4e-07	9.2e-06
GO:0042651	C	thylakoid membrane	11	190	4e-07	9.2e-06
GO:0031984	C	organelle subcompartment	12	248	8.3e-07	1.7e-05
GO:0031976	C	plastid thylakoid	11	221	1.7e-06	2.9e-05
GO:0044434	C	chloroplast part	17	527	1.7e-06	2.9e-05
GO:0009534	C	chloroplast thylakoid	11	221	1.7e-06	2.9e-05
GO:0044422	C	organelle part	31	1512	4.3e-06	6.3e-05
GO:0044446	C	intracellular organelle part	31	1511	4.3e-06	6.3e-05
GO:0032991	C	macromolecular complex	22	1118	0.00013	0.0018
GO:0009536	C	plastid	31	1860	0.00016	0.0021
GO:0009507	C	chloroplast	29	1734	0.00023	0.0028
GO:0043234	C	protein complex	17	799	0.00027	0.0031
GO:0098796	C	membrane protein complex	9	271	0.0003	0.0033
GO:0016020	C	membrane	34	2298	0.00065	0.0068
GO:0009532	C	plastid stroma	8	258	0.00099	0.0099
GO:0009570	C	chloroplast stroma	7	227	0.002	0.02
GO:0044425	C	membrane part	13	666	0.0025	0.023
Gene Ontology Results From eQTL Hotspot: 66 HPI - C17
INPUT	ANNOT	SIG TERMS
30	23	0
GO term	Ontology	Description	Number in input list	Number in BG/Ref	p-value	FDR
----------- Sorry, No significant term -----------
