# Supplementary material for: Comparative transcriptomics and eQTL mapping of response to Melampsora americana in selected Salix purpurea F2 progeny
Source: BMC Genomics. 2022 Jan 22;23:71. doi: 10.1186/s12864-021-08254-1 (PMC8783449; doi:10.1186/s12864-021-08254-1)
Supplement: Supplementary file 9 — Additional file 9: Additional Table 6. List of candidate genes identified through differential expression, network analysis, and eQTL mapping. [file 12864_2021_8254_MOESM9_ESM.xlsx]

## Sheet: Candidate Genes
Additional Table 6: List of candidate genes identified through differential expression, network analysis, and eQTL mapping.
TME POINT	TRANSCRIPT	RUST CORR	CORR PVAL	DE: SvR GROUP	DE: IvC GROUP	SUS. MODULE	S-MOD HUB GENE?	cis OR trans?	HOTSPOT GROUP	HOTSPOT REGION	BEST HIT ARABI. NAME	SYMBOL	ARABI. DEFLINE
^		^		^		^		^			^
Collection point and S. purpurea v5.1 transcript Gene ID		Pearson's correlation between gene expression and leaf rust severity at the specified time point and the correlation's pvalue		Summary groups from the differential expression analysis		Where these genes were placed and whether or not they remained hub genes in the susceptible network		Whether or not these genes were in cis or trans with an eQTL hotspot, which hot spot group they were associated with and if they were located within the hotspot region			Most likely Arabidopsis homolog, it's gene symbol and defline information
Candidate Genes From Hub Genes of "R - Turquoise"
TME POINT	TRANSCRIPT	RUST CORR	CORR PVAL	DE: SvR GROUP	DE: IvC GROUP	SUS. MODULE	S-MOD YES GENE?	cis OR trans?	HOTSPOT GROUP	HOTSPOT REGION	BEST HIT ARABI. NAME	SYMBOL	ARABI. DEFLINE		ABBREVIATIONS
42 HPI	Sapur.017G089700.1	0.448029	0.000866333	Sus (+)	SS (+)	turquoise	YES	NA	NA	NA	AT5G14700.1		NAD(P)-binding Rossmann-fold superfamily protein		DE	Differential Expression
42 HPI	Sapur.005G090900.1	0.444033	0.000975724	NS	NTS (+)	turquoise	YES	cis	C5	NA	AT3G51240.1	F3\'H,F3H,TT6	flavanone 3-hydroxylase		SvR	Susceptible vs Resistant
42 HPI	Sapur.005G090800.1	0.384875	0.00484261	Sus (+)	NTS (+)	turquoise	YES	cis	C5	NA	AT3G51240.1	F3\'H,F3H,TT6	flavanone 3-hydroxylase		IvC	Inoculated vs Control
42 HPI	Sapur.017G110600.1	0.379209	0.00556416	NS	SS (+)	turquoise	YES	NA	NA	NA	AT5G40990.1	GLIP1	GDSL lipase 1		NS	Not Significant
42 HPI	Sapur.007G123400.1	-0.37476	0.00619502	NS	RS (+)	turquoise	YES	NA	NA	NA	AT5G44210.1	ATERF-9,ATERF9,ERF9	erf domain protein 9		Sus (+)	Upregulated in Susceptible
42 HPI	Sapur.15WG126700.1	-0.363792	0.00802336	NS	RS (+)	blue	YES	NA	NA	NA	AT5G61790.1	ATCNX1,CNX1	calnexin 1		Res (+)	Upregulated in Resistant
42 HPI	Sapur.019G061200.1	0.363338	0.00810826	Sus (+)	NTS (+)	turquoise	YES	NA	NA	NA	AT5G05270.1		Chalcone-flavanone isomerase family protein		NTS	Not Type Specific
42 HPI	Sapur.014G013100.1	0.353961	0.0100434	NS	SS (+)	turquoise	YES	NA	NA	NA	AT3G16150.1		N-terminal nucleophile aminohydrolases (Ntn hydrolases) superfamily protein		RS	Resistant Specific
42 HPI	Sapur.019G112500.1	0.333793	0.0155929	Sus (+)	NS	turquoise	YES	NA	NA	NA	AT2G30490.1	ATC4H,C4H,CYP73A5,REF3	cinnamate-4-hydroxylase		SS	Susceptible Specific
42 HPI	Sapur.014G117800.1	0.330664	0.0166536	Sus (+)	NTS (+)	turquoise	YES	NA	NA	NA	AT5G13930.1	ATCHS,CHS,TT4	Chalcone and stilbene synthase family protein
42 HPI	Sapur.010G161500.1	-0.328128	0.017558	NS	SS (-)	turquoise	YES	NA	NA	NA	AT5G02500.1	AT-HSC70-1,HSC70,HSC70-1,HSP70-1	heat shock cognate protein 70-1
42 HPI	Sapur.014G102200.1	-0.327422	0.0178171	NS	RS (+)	turquoise	YES	NA	NA	NA	AT4G02380.1	AtLEA5,SAG21	senescence-associated gene 21
42 HPI	Sapur.006G106600.1	-0.321906	0.0199553	NS	RS (+)	turquoise	YES	cis	C6B	NA	AT4G05320.4	UBQ10	polyubiquitin 10
42 HPI	Sapur.001G071400.1	-0.320653	0.0204698	NS	RS (+)	turquoise	YES	NA	NA	NA	AT5G42020.1	BIP,BIP2	Heat shock protein 70 (Hsp 70) family protein
42 HPI	Sapur.010G100300.1	0.314396	0.0232122	NS	RS (+)	turquoise	YES	NA	NA	NA	AT1G75290.1		NAD(P)-binding Rossmann-fold superfamily protein
42 HPI	Sapur.017G017500.2	-0.308555	0.0260445	NS	NTS (+)	blue	NO	trans	C17	NA	AT1G04260.1	MPI7,MPIP7,PRA1.D	CAMV movement protein interacting protein 7
42 HPI	Sapur.001G050500.1	0.305241	0.027777	NS	SS (+)	turquoise	YES	NA	NA	NA	AT2G33520.1
42 HPI	Sapur.018G074400.1	-0.282776	0.0422329	NS	RS (+)	turquoise	NO	NA	NA	NA	AT4G30380.1		Barwin-related endoglucanase
42 HPI	Sapur.009G070000.1	-0.228072	0.103911	NS	NTS (+)	turquoise	YES	trans	C5	NA	AT1G27730.1	STZ,ZAT10	salt tolerance zinc finger
42 HPI	Sapur.010G040400.1	-0.197561	0.160355	NS	NTS (+)	turquoise	YES	cis	C10	C10
42 HPI	Sapur.006G165300.1	-0.193616	0.169039	NS	NTS (+)	turquoise	YES	trans	C3	NA	AT3G11820.1	AT-SYR1,ATSYP121,ATSYR1,PEN1,SYP121,SYR1	syntaxin of plants 121
42 HPI	Sapur.010G049600.1	0.138389	0.32788	NS	NTS (+)	turquoise	NO	NA	NA	C10	AT2G29420.1	ATGSTU7,GST25,GSTU7	glutathione S-transferase tau 7
42 HPI	Sapur.010G040200.1	-0.12033	0.395484	NS	RS (+)	turquoise	YES	NA	NA	C10	AT3G23240.1	ATERF1,ERF1	ethylene response factor 1
42 HPI	Sapur.008G163800.1	-0.0945937	0.504746	NS	NTS (+)	turquoise	YES	trans	C3	NA	AT3G16510.1		Calcium-dependent lipid-binding (CaLB domain) family protein
42 HPI	Sapur.010G040800.1	0.0934803	0.509796	NS	NTS (+)	turquoise	YES	cis	C10	C10	AT2G38940.1	ATPT2,PHT1;4	phosphate transporter 1;4
42 HPI	Sapur.004G162100.1	-0.0697197	0.623333	NS	NTS (+)	turquoise	NO	trans	C6A	NA	AT5G60800.2		Heavy metal transport/detoxification superfamily protein
42 HPI	Sapur.010G039500.1	0.0481708	0.734521	NS	NTS (+)	turquoise	NO	NA	NA	C10	AT1G06620.1		2-oxoglutarate (2OG) and Fe(II)-dependent oxygenase superfamily protein
42 HPI	Sapur.010G049400.1	0.0387484	0.785062	NS	NTS (+)	turquoise	NO	cis	C10	C10	AT2G29420.1	ATGSTU7,GST25,GSTU7	glutathione S-transferase tau 7
42 HPI	Sapur.018G112700.1	-0.0126456	0.929101	NS	NTS (+)	turquoise	NO	cis	C18	NA	AT1G54470.2	RPP27	RNI-like superfamily protein
42 HPI	Sapur.010G037700.1	0.00431656	0.975772	NS	NTS (+)	turquoise	YES	cis	C10	NA	AT5G43580.1		Serine protease inhibitor, potato inhibitor I-type family protein
66 HPI	Sapur.003G113500.1	-0.433195	0.00106805	Res (+)	NTS (+)	turquoise	NO	NA	NA	NA
66 HPI	Sapur.003G112800.1	-0.402565	0.00254593	Res (+)	NTS (+)	turquoise	YES	NA	NA	NA	AT4G34131.1	UGT73B3	UDP-glucosyl transferase 73B3
66 HPI	Sapur.009G065100.1	-0.394933	0.00312256	Res (+)	NTS (+)	turquoise	NO	NA	NA	NA	AT4G33720.1		CAP (Cysteine-rich secretory proteins, Antigen 5, and Pathogenesis-related 1 protein) superfamily protein
66 HPI	Sapur.005G090900.1	0.392988	0.00328684	Sus (+)	NTS (+)	turquoise	YES	NA	NA	NA	AT3G51240.1	F3\'H,F3H,TT6	flavanone 3-hydroxylase
66 HPI	Sapur.005G090800.1	0.376596	0.00500376	Sus (+)	NTS (+)	turquoise	YES	NA	NA	NA	AT3G51240.1	F3\'H,F3H,TT6	flavanone 3-hydroxylase
66 HPI	Sapur.013G002700.1	-0.357973	0.00786741	Res (+)	NTS (+)	tan	NO	NA	NA	NA	AT5G61190.1		putative endonuclease or glycosyl hydrolase with C2H2-type zinc finger domain
66 HPI	Sapur.006G095600.1	0.357565	0.00794348	NS	SS (+)	blue	YES	NA	NA	NA	AT2G36530.1	ENO2,LOS2	Enolase
66 HPI	Sapur.016G287900.1	-0.329292	0.0150405	Res (+)	NTS (+)	turquoise	YES	NA	NA	NA	AT4G21390.1	B120	S-locus lectin protein kinase family protein
66 HPI	Sapur.003G133600.1	0.328403	0.0153316	NS	NTS (+)	turquoise	YES	trans	C14	NA	AT5G13930.1	ATCHS,CHS,TT4	Chalcone and stilbene synthase family protein
66 HPI	Sapur.014G060300.1	-0.327446	0.0156504	Res (+)	NTS (+)	turquoise	YES	NA	NA	NA	AT2G45760.1	BAL,BAP2	BON association protein 2
66 HPI	Sapur.001G062500.1	-0.327222	0.0157257	Res (+)	NTS (+)	turquoise	YES	NA	NA	NA
66 HPI	Sapur.15WG018900.1	-0.320302	0.0182142	Res (+)	NTS (+)	turquoise	YES	NA	NA	NA	AT5G24090.1	ATCHIA,CHIA	chitinase A
66 HPI	Sapur.009G088600.1	-0.310356	0.0223719	Res (+)	NTS (+)	turquoise	NO	NA	NA	NA	AT4G34320.1		Protein of unknown function (DUF677)
66 HPI	Sapur.002G167000.1	-0.307533	0.0236882	Res (+)	NTS (+)	turquoise	NO	NA	NA	NA	AT1G02450.1	NIMIN-1,NIMIN1	NIM1-interacting 1
66 HPi	Sapur.002G059400.1	-0.299062	0.0280369	Res (+)	NTS (+)	tan	NO	NA	NA	NA	AT1G21270.1	WAK2	wall-associated kinase 2
66 HPI	Sapur.002G057900.1	-0.281781	0.0389951	Res (+)	NTS (+)	turquoise	NO	NA	NA	NA	AT1G31130.1
66 HPI	Sapur.014G013100.1	0.280803	0.0397079	NS	NTS (+)	turquoise	YES	cis	C14	NA	AT3G16150.1		N-terminal nucleophile aminohydrolases (Ntn hydrolases) superfamily protein
66 HPI	Sapur.007G075100.1	-0.280435	0.0399789	Res (+)	NTS (+)	turquoise	YES	NA	NA	NA	AT5G64810.1	ATWRKY51,WRKY51	WRKY DNA-binding protein 51
66 HPI	Sapur.016G085600.1	0.278331	0.0415585	NS	NTS (+)	turquoise	YES	trans	C14	NA	AT2G37040.1	ATPAL1,PAL1	PHE aNOonia lyase 1
66 HPI	Sapur.004G139800.1	-0.276603	0.0428943	Res (+)	NTS (+)	turquoise	NO	NA	NA	NA	AT2G36430.1		Plant protein of unknown function (DUF247)
66 HPI	Sapur.001G041600.1	0.264756	0.0530261	NS	NTS (+)	turquoise	YES	trans	C14	NA	AT5G13930.1	ATCHS,CHS,TT4	Chalcone and stilbene synthase family protein
66 HPI	Sapur.008G028000.1	0.257701	0.0599299	NS	NTS (+)	turquoise	YES	trans	C14	NA	AT2G37040.1	ATPAL1,PAL1	PHE aNOonia lyase 1
66 HPI	Sapur.001G041500.1	0.235158	0.0869501	NS	NTS (+)	turquoise	YES	trans	C14	NA	AT5G13930.1	ATCHS,CHS,TT4	Chalcone and stilbene synthase family protein
66 HPI	Sapur.016G151200.1	0.230704	0.093274	NS	NTS (+)	turquoise	NO	NA	NA	C16	AT4G05320.2	UBQ10	polyubiquitin 10
66 HPI	Sapur.017G110600.1	0.2142	0.119868	NS	NTS (+)	turquoise	YES	NA	NA	C17	AT5G40990.1	GLIP1	GDSL lipase 1
66 HPI	Sapur.003G049200.1	0.208892	0.129545	NS	NTS (+)	turquoise	YES	trans	C9	NA	AT4G17500.1	ATERF-1,ERF-1	ethylene responsive element binding factor 1
66 HPI	Sapur.016G173000.1	-0.204442	0.138103	NS	NTS (+)	turquoise	NO	NA	NA	C16	AT3G49780.1	ATPSK3 (FORMER SYMBOL),ATPSK4,PSK4	phytosulfokine 4 precursor
66 HPI	Sapur.017G124600.1	0.186613	0.176653	NS	NTS (+)	turquoise	YES	NA	NA	C17	AT1G65930.1	cICDH	cytosolic NADP+-dependent isocitrate dehydrogenase
66 HPI	Sapur.003G078300.1	-0.165195	0.232576	NS	NTS (+)	turquoise	YES	cis	C3	C3	AT4G22620.1		SAUR-like auxin-responsive protein family
66 HPI	Sapur.010G040400.1	0.154088	0.265935	NS	NTS (+)	turquoise	YES	NA	NA	C10
66 HPI	Sapur.009G096300.1	0.148871	0.282652	NS	NTS (+)	turquoise	YES	cis	C9	NA	AT4G39090.1	RD19,RD19A	Papain family cysteine protease
66 HPI	Sapur.013G140300.1	0.140524	0.310813	NS	NTS (+)	turquoise	YES	trans	C16	NA	AT5G05340.1		Peroxidase superfamily protein
66 HPI	Sapur.014G029000.1	0.112989	0.415946	NS	NTS (+)	turquoise	YES	cis	C14	NA	AT5G42650.1	AOS,CYP74A,DDE2	allene oxide synthase
66 HPI	Sapur.003G065200.1	-0.107582	0.438745	NS	NTS (+)	turquoise	YES	cis	C3	NA	AT3G07040.1	RPM1,RPS3	NB-ARC domain-containing disease resistance protein
66 HPI	Sapur.003G078900.1	0.107244	0.44019	NS	NTS (+)	turquoise	YES	NA	NA	C3	AT1G62790.2		Bifunctional inhibitor/lipid-transfer protein/seed storage 2S albumin superfamily protein
66 HPI	Sapur.017G118400.1	0.101886	0.463497	NS	NTS (+)	turquoise	YES	NA	NA	C17	AT3G16520.3	UGT88A1	UDP-glucosyl transferase 88A1
66 HPI	Sapur.016G145300.1	0.100795	0.468324	NS	NTS (+)	turquoise	YES	cis	C16	C16	AT5G12470.1		Protein of unknown function (DUF3411)
66 HPI	Sapur.017G116100.1	0.0915049	0.510494	NS	NTS (+)	turquoise	YES	NA	NA	C17	AT5G40380.1	CRK42	cysteine-rich RLK (RECEPTOR-like protein kinase) 42
66 HPI	Sapur.016G121900.1	0.0869597	0.531804	NS	NTS (+)	turquoise	YES	cis	C16	NA	AT4G12735.1
66 HPI	Sapur.017G120700.1	-0.0868095	0.532516	NS	NTS (+)	turquoise	NO	cis	C17	C17	AT1G01490.1		Heavy metal transport/detoxification superfamily protein
66 HPI	Sapur.016G188400.1	-0.0855651	0.53843	NS	NTS (+)	turquoise	YES	cis	C16	NA	AT1G17840.1	ABCG11,ATWBC11,COF1,DSO,WBC11	white-brown complex homolog protein 11
66 HPI	Sapur.018G074400.1	-0.0779702	0.5752	NS	NTS (+)	turquoise	NO	trans	C16	NA	AT4G30380.1		Barwin-related endoglucanase
66 HPI	Sapur.016G154700.1	0.0728232	0.600756	NS	NTS (+)	turquoise	YES	cis	C16	C16
66 HPI	Sapur.016G122000.1	0.070656	0.611664	NS	NTS (+)	turquoise	YES	cis	C16	NA	AT4G12735.1
66 HPI	Sapur.003G088500.1	-0.07065	0.611694	NS	NTS (+)	turquoise	YES	cis	C3	C3	AT3G47670.1		Plant invertase/pectin methylesterase inhibitor superfamily protein
66 HPI	Sapur.016G161000.1	0.0623826	0.654061	NS	NTS (+)	turquoise	YES	NA	NA	C16	AT5G12340.1
66 HPI	Sapur.016G146200.1	-0.0623397	0.654285	NS	NTS (+)	turquoise	YES	cis	C16	C16	AT4G16260.1		Glycosyl hydrolase superfamily protein
66 HPI	Sapur.004G035000.1	0.0540564	0.697853	NS	NTS (+)	turquoise	YES	trans	C16	NA	AT4G17500.1	ATERF-1,ERF-1	ethylene responsive element binding factor 1
66 HPI	Sapur.014G014700.1	-0.0528866	0.704088	NS	NTS (+)	turquoise	YES	cis	C14	NA	AT4G06534.1
66 HPI	Sapur.003G093000.1	-0.0476906	0.732014	NS	NTS (+)	turquoise	YES	cis	C3	NA	AT4G23420.1		NAD(P)-binding Rossmann-fold superfamily protein
66 HPI	Sapur.003G039300.1	0.0471291	0.735053	NS	NTS (+)	turquoise	YES	trans	C16	NA	AT1G72450.1	JAZ6,TIFY11B	jasmonate-zim-domain protein 6
66 HPI	Sapur.010G039500.1	0.0399197	0.77442	NS	NTS (+)	turquoise	NO	cis	C10	C10	AT1G06620.1		2-oxoglutarate (2OG) and Fe(II)-dependent oxygenase superfamily protein
66 HPI	Sapur.003G084900.1	0.0383147	0.783264	NS	NTS (+)	turquoise	YES	cis	C3	C3	AT4G11820.2	EMB2778,FKP1,HMGS,MVA1	hydroxymethylglutaryl-CoA synthase / HMG-CoA synthase / 3-hydroxy-3-methylglutaryl coenzyme A synthase
66 HPI	Sapur.016G170900.1	-0.0327306	0.814244	NS	NTS (+)	turquoise	NO	cis	C16	C16	AT2G14580.1	ATPRB1,PRB1	basic pathogenesis-related protein 1
66 HPI	Sapur.016G170900.1	-0.0327306	0.814244	NS	NTS (+)	turquoise	NO	trans	C16	C16	AT2G14580.1	ATPRB1,PRB1	basic pathogenesis-related protein 1
66 HPI	Sapur.019G022000.1	0.0314878	0.821179	NS	NTS (+)	turquoise	YES	trans	C16	NA	AT3G56710.1	SIB1	sigma factor binding protein 1
66 HPI	Sapur.009G112900.1	0.0231979	0.867761	NS	NTS (+)	turquoise	YES	NA	NA	C9	AT3G12500.1	ATHCHIB,B-CHI,CHI-B,HCHIB,PR-3,PR3	basic chitinase
66 HPI	Sapur.003G069600.1	-0.0220258	0.874388	NS	NTS (+)	turquoise	YES	cis	C3	NA	AT1G32350.1	AOX1D	alternative oxidase 1D
66 HPI	Sapur.016G155100.1	0.0210059	0.88016	NS	NTS (+)	turquoise	YES	cis	C16	C16	AT4G37980.1	ATCAD7,CAD7,ELI3,ELI3-1	elicitor-activated gene 3-1
66 HPI	Sapur.010G040200.1	0.0171992	0.901759	NS	NTS (+)	turquoise	YES	NA	NA	C10	AT3G23240.1	ATERF1,ERF1	ethylene response factor 1
66 HPI	Sapur.003G086300.1	-0.0158982	0.909158	NS	NTS (+)	turquoise	NO	NA	NA	C3	AT1G12640.1		MBOAT (membrane bound O-acyl transferase) family protein
66 HPI	Sapur.010G037700.1	-0.0149755	0.91441	NS	NTS (+)	turquoise	YES	cis	C10	NA	AT5G43580.1		Serine protease inhibitor, potato inhibitor I-type family protein
66 HPI	Sapur.016G175300.1	0.0122685	0.929838	NS	NTS (+)	turquoise	YES	NA	NA	C16	AT3G19615.1
66 HPI	Sapur.003G089000.1	-0.00875433	0.949904	NS	NTS (+)	turquoise	YES	cis	C3	C3	AT1G63245.1	CLE14	CLAVATA3/ESR-RELATED 14
66 HPI	Sapur.016G156400.1	0.00744276	0.957402	NS	NTS (+)	turquoise	YES	cis	C16	C16	AT1G12740.1	CYP87A2	cytochrome P450, family 87, subfamily A, polypeptide 2
66 HPI	Sapur.017G110900.1	0.00735521	0.957903	NS	NTS (+)	turquoise	YES	NA	NA	C17	AT3G14470.1		NB-ARC domain-containing disease resistance protein
66 HPI	Sapur.010G040800.1	-0.00570214	0.967358	NS	NTS (+)	turquoise	YES	cis	C10	C10	AT2G38940.1	ATPT2,PHT1;4	phosphate transporter 1;4
66 HPI	Sapur.016G155000.1	0.00409755	0.976541	NS	NTS (+)	turquoise	NO	NA	NA	C16
Candidate Genes From Hub Genes of "R - Blue"
TME POINT	TRANSCRIPT	RUST CORR	CORR PVAL	DE: SvR GROUP	DE: IvC GROUP	SUS. MODULE	S-MOD HUB GENE?	cis OR trans?	HOTSPOT GROUP	HOTSPOT REGION	BEST HIT ARABI. NAME	SYMBOL	ARABI. DEFLINE
42 HPI	Sapur.011G018600.1	0.315473	0.0227192	NS	RS(-)	brown	YES	NA	NA	NA	AT4G05180.1	PSBQ,PSBQ-2,PSII-Q	photosystem II subunit Q-2
42 HPI	Sapur.007G010800.1	0.315256	0.0228178	NS	RS(-)	brown	YES	NA	NA	NA	AT5G59690.1		Histone superfamily protein
42 HPI	Sapur.004G019000.1	0.279593	0.0447076	NS	RS(-)	brown	YES	NA	NA	NA	AT4G05180.1	PSBQ,PSBQ-2,PSII-Q	photosystem II subunit Q-2
66 HPI	Sapur.003G045400.1	0.27544	0.0438122	NS	NTS(-)	brown	YES	NA	NA	NA	AT5G47500.1		Pectin lyase-like superfamily protein
66 HPI	Sapur.15WG080500.1	0.159389	0.249634	NS	NTS(-)	brown	YES	trans	C16	NA	AT1G74470.1		Pyridine nucleotide-disulphide oxidoreductase family protein
66 HPI	Sapur.009G103000.1	0.156932	0.257102	NS	RS(-)	red	NO	cis	C9	NA	A42HPIG21170.1	PDTPI,TIM	triosephosphate isomerase
66 HPI	Sapur.016G136300.1	0.130732	0.346061	NS	RS(-)	brown	YES	cis	C16	C16	AT3G46780.1	PTAC16	plastid transcriptionally active 16
66 HPI	Sapur.009G116200.1	0.12964	0.350141	NS	RS(-)	brown	NO	trans	C16	NA	AT3G44620.1		protein tyrosine phosphatases;protein tyrosine phosphatases
66 HPI	Sapur.15WG080200.1	0.122631	0.377017	NS	NTS(-)	brown	YES	trans	C16	NA	AT3G47470.1	CAB4,LHCA4	light-harvesting chlorophyll-protein complex I subunit A4
66 HPI	Sapur.009G039600.1	0.113424	0.41414	NS	NTS(-)	brown	YES	trans	C16	NA	AT1G51400.1		Photosystem II 5 kD protein
66 HPI	Sapur.016G158400.1	0.10897	0.432824	NS	RS(-)	red	NO	NA	NA	C16	AT1G08500.1	AtENODL18,ENODL18	early nodulin-like protein 18
66 HPI	Sapur.002G197400.1	0.0959432	0.49011	NS	NTS(-)	brown	YES	trans	C16	NA	A42HPIG20260.1	PSAE-2	photosystem I subunit E-2
66 HPI	Sapur.016G144800.1	0.0895208	0.519742	NS	NTS(-)	brown	YES	cis	C16	C16	AT1G51400.1		Photosystem II 5 kD protein
66 HPI	Sapur.002G044200.1	0.0761856	0.584005	NS	NTS(-)	brown	YES	trans	C16	NA	AT1G06680.1	OE23,OEE2,PSBP-1,PSII-P	photosystem II subunit P-1
66 HPI	Sapur.010G019800.1	0.0749158	0.590306	NS	RS(-)	brown	YES	trans	C16	NA	AT1G67740.1	PSBY,YCF32	photosystem II BY
66 HPI	Sapur.003G086200.1	0.0568345	0.683123	NS	NTS(-)	brown	YES	NA	NA	C3	AT4G20360.1	ATRAB8D,ATRABE1B,RABE1b	RAB GTPase homolog E1B
66 HPI	Sapur.009G122700.1	0.0413729	0.766435	NS	RS(-)	red	NO	cis	C9	NA	A42HPIG21530.1		SMAD/FHA domain-containing protein
66 HPI	Sapur.016G177700.1	-0.02249	0.871763	NS	RS(-)	red	YES	NA	NA	C16	A42HPIG14880.1		SWIB/MDM2 domain superfamily protein
66 HPI	Sapur.016G132700.1	-0.0202059	0.884693	NS	RS(-)	green	YES	cis	C16	NA	A42HPIG28900.1	ATOEP16-1,ATOEP16-L,OEP16,OEP16-1	outer plastid envelope protein 16-1
66 HPI	Sapur.016G146600.1	0.0154223	0.911866	NS	NTS(-)	red	NO	cis	C16	C16	A42HPIG01870.1
66 HPI	Sapur.016G139900.1	0.0127725	0.926963	NS	NTS(-)	brown	YES	cis	C16	C16	AT3G47070.1
66 HPI	Sapur.018G101300.1	0.0102632	0.941284	NS	RS(-)	brown	YES	trans	C16	NA	AT4G02530.1		chloroplast thylakoid lumen protein
66 HPI	Sapur.017G103400.1	0.00656875	0.962401	NS	RS(-)	brown	NO	trans	C16	NA	AT5G16710.1	DHAR3	dehydroascorbate reductase 1
66 HPI	Sapur.016G131100.1	-0.00497226	0.971535	NS	NTS(-)	brown	YES	cis	C16	NA	A42HPIG28800.1	ALB3	63 kDa inner membrane family protein
