# Supplementary material for: Comparative transcriptomics and eQTL mapping of response to Melampsora americana in selected Salix purpurea F2 progeny
Source: BMC Genomics. 2022 Jan 22;23:71. doi: 10.1186/s12864-021-08254-1 (PMC8783449; doi:10.1186/s12864-021-08254-1)
Supplement: Supplementary file 10 — Additional file 10: Additional Table 7. Summary statistics on differentially expressed M. americana transcripts. [file 12864_2021_8254_MOESM10_ESM.xlsx]

## Sheet: Summary Stats of M. amer DEGs
Additional Table 7: Summary statistics on differentially expressed M. americana transcripts
transcript	baseMean	log2FoldChange	lfcSE	stat	pvalue	padj	Secreted or predicted effector?
CDS_10491	1.9395	-1.02365	0.245417	-4.17106	3.03e-05	0.0287719	not secreted
CDS_18091	1.10056	-1.27305	0.359994	-3.5363	0.000405774	0.0480089	non-effector
CDS_23637	2.53989	-0.929226	0.256783	-3.61871	0.00029607	0.0480089	not secreted
CDS_3524	2.27179	-1.04173	0.296726	-3.51075	0.000446846	0.0480089	non effector
Trascript ID	baseMean	log2FoldChange	lfcSE	stat	pvalue	padj	Secreted or predicted effector?
CDS_4431	2.9229	-0.995403	0.283651	-3.50925	0.00044937	0.0480089	non effector
CDS_4983	9.29833	-0.64877	0.183066	-3.54391	0.000394239	0.0480089	non effector
CDS_5062	82.633	-0.766469	0.218631	-3.50576	0.000455301	0.0480089	not secreted
CDS_7368	4.53111	-0.782025	0.222598	-3.51318	0.000442782	0.0480089	non effector
CDS_8424	2.48559	-1.1082	0.311366	-3.55917	0.000372034	0.0480089	non effector
CDS_13761	4.8609	-0.899608	0.263795	-3.41026	0.000649014	0.0615915	non effector
CDS_4583	3.42825	-0.987564	0.30378	-3.25092	0.00115033	0.090972	not secreted
CDS_6824	5.01341	-0.978954	0.300101	-3.26209	0.00110595	0.090972	non effector
CDS_10346	1.19801	-1.00324	0.324624	-3.09047	0.00199837	0.0912847	non effector
CDS_10853	8.81798	-0.72496	0.231379	-3.13322	0.00172902	0.0912847	non effector
CDS_11901	2.33508	-0.791469	0.251167	-3.15117	0.00162619	0.0912847	not secreted
CDS_12834	2.4959	-0.656559	0.212666	-3.08728	0.00202	0.0912847	Effector
CDS_13762	1.41107	-0.879454	0.276819	-3.17699	0.0014881	0.0912847	not secreted
CDS_16931	12.0863	0.475425	0.152298	3.12167	0.0017983	0.0912847	not secreted
CDS_23634	37.1038	-0.634523	0.197594	-3.21125	0.00132161	0.0912847	not secreted
CDS_3028	1.01112	-1.07131	0.343797	-3.11612	0.00183249	0.0912847	not secreted
CDS_4472	49.3227	0.347102	0.1103	3.14688	0.00165022	0.0912847	not secreted
CDS_3676	16.8007	-0.607033	0.199192	-3.04748	0.00230767	0.0995445	not secreted
