# Supplementary material for: Comparative transcriptomics and eQTL mapping of response to Melampsora americana in selected Salix purpurea F2 progeny
Source: BMC Genomics. 2022 Jan 22;23:71. doi: 10.1186/s12864-021-08254-1 (PMC8783449; doi:10.1186/s12864-021-08254-1)
Supplement: Supplementary file 12 — Additional file 12: Additional Table 9. Effector P v2.0 predicted protein summary. [file 12864_2021_8254_MOESM12_ESM.xlsx]

## Sheet: EffectorP_V2.0_Prediction 
Additional Table 9: Effector P v2.0 predicted protein summary	Effector Probability
>jgi_Melame1_1006770_fgenesh1_kg.117___72___TRINITY_DN2103_c0_g1_i1	Effector probability: 0.844
QCLPLGRHAPIDKEQCRKALATYKFDEYGRLDDDGFQNKKTCGNCKIGMSITSTDPKVQLDLDGFLKPQLEAVLEELAKTCNYKGSKGKSMIPSIWAGGNTAGTFFAFEIETGDMKRNECSSTPRKRKKN
>jgi_Melame1_1006772_fgenesh1_kg.117___74___TRINITY_DN10708_c0_g1_i1	Effector probability: 0.869
TCTHLSYNPSYPTVICCKHPEAYVMNPGGFHKTLRVLQPGCYLHF
>jgi_Melame1_1018465_estExt_Genewise1.C_3_t30058	Effector probability: 0.945
QHQCELGFSFGAGKIKGSCEDINQKTHNCVRSSCSHDNTRFVPLEGCTLYGTKAPKTNPTTQRCEQYQYPSLYNNQQILCTNGGGVSFLCPGVPGKVPFLTCSSCDD
>jgi_Melame1_1018479_estExt_Genewise1.C_3_t30076	Effector probability: 0.946
ALTYKLERASKPTPDQSAAYAAIENAMSAAVNRYNRFVVVDMFLKVQYVSIPQTLDAYNQTNIIQFGTNKNLWTEHVALHTISHRLGVGGPAFIANCQRKAWPLATIEVRKLFNNPKLEIGCDKRHFWPGGLNWSKEFSPINADHHCKIIQAMRKDGMN
>jgi_Melame1_1019169_estExt_Genewise1.C_4_t20380	Effector probability: 0.913
ITAQPKCGSPPTAINDDSCKRALKQLQPYVNKKTQKIVHSARSFQVSCADCKLTLGTANGGNLTVAYNKVELGLKNLLKDCPGKGSTVGMSDGSTNKDPKTDTGAVLTISYPTIKLKGQSCTMI
>jgi_Melame1_1020348_estExt_Genewise1.C_6_t20300	Effector probability: 0.707
ASIPTIGKFEHIEEITNKAHKGEIISDTVKNGSADIGPILNPNLADSDPVAKFRWQDQSSPNMESIPKIAEENGKGFDGHLDRAIRNRRPKMKQTPRSYYKTRSGSPRLKFKTYFLDPWKSFFTKIILSLKPFVIIKIQDICCRNRLSDHASKCDPDLTSSGYAMIDKIRY
>jgi_Melame1_1024970_estExt_Genewise1.C_17_t10101	Effector probability: 0.755
HNPITAFSHGASSLMSTALDPNGFNSAVVSGVKWNAQYEGMRQRLRERKKLQLLYNRKDGALVYCDALRDRHTMQQKDMIAPDHPPMQSTVHSDEKMYRIAQGVDL
>jgi_Melame1_1026858_estExt_Genewise1.C_21_t20014	Effector probability: 0.731
REMNPSPSISMGRLSRRQIPQEWGHKKEIDIVNVLYKKNNTLGITDAVYSFLGDKGAAEGAGKFDKSKLHCMKKFIADTAFSVAKSEKDLRGMTASIIFASLERNTPCVGCVGKDCTDKFTNPEINRVLLHQDAASKDAKKVNKEATLSVAKSLVDIGADPIMALLSCTWPAGTPNSSNAAGKSCDDPKDKDGCIITKGLLTPDFTPKELMAELQPYLKEKGKTLPESKLLNKPFTGKGL
>jgi_Melame1_1028125_estExt_Genewise1.C_250172	Effector probability: 0.8
DCTGTISVTGTALEIHNLQGTQYKQEVGKIAFNLDMAGNLNLTSITPTWHCGPLMNFVSSNATQPKGKDKAKEEPQTIHNVGAQLHCYNEPADVDVSWESPWKTVVFYGSLFIELASDGKSCTKPADIVLDYSRCSYNTTTITGRNATGIPCEWTAVAAP
>jgi_Melame1_1029319_estExt_Genewise1.C_280344	Effector probability: 0.606
SHGVPHSHHIKIQKKNHRHKSPKAHFNGLNRQVKSTGYTPGHYKLVSESSGHSFFDNWDFFSDADPTHGMVSYQPANEAWKSGLVSTSQNSAKIQVDNSSWLGEGEPRKSVRITSKSTFKYGLLVLDAIKMPFGCSTWPAFWTVGDNWPMGGEIDIVEGVNMLTKNQMTLHTASGCSVQTPMSNSAIGNVLAKNCDASLDGNSGCGVSDPSETSFGKPFNENGGGVFVMEWKQSGITIWRFSRNQVPIDLTSGHQPNPNSWSNHPPLAHWSNDECNNLSNQFGEHRIVFDITLCGDWAGSQGAYTSNGQCGGSCTEAVKDPSNFKDAAWEVASVRLYQ
>jgi_Melame1_1030056_estExt_Genewise1.C_300457	Effector probability: 0.928
KKSCVPYCNAGTTVRCMNNLSKKTGNAICVKDGIDGNGHQKWRVSCRVGSAEGCAMNGGAGGYPTCSGCPKQTQFRKNPK
>jgi_Melame1_1031774_estExt_Genewise1.C_360044	Effector probability: 0.566
ASTTSRKPSVCKPKSAQNSTTLHKLARQSASAQDGSPTGNTTGSLTSPNNFINFCISKEALGAQIMNGSQSPHNYSCNGIPMGMIPAPDQFPSCKFVHPVNFSNLKANTTFDVILKIKNLVTGKFTNPVNTYLSAPQQISPETKQVIGHAHIVIQKISALNSTNTVNPNKFTFFKGIDTSVGKDNTSTIVVTNGIPSGFYRLSTMLSAANHQPVLSGVAQRGSFDDVVYFTVS
>jgi_Melame1_1031992_estExt_Genewise1.C_360368	Effector probability: 0.911
TVHTKCFNYFLQKDGCVWSAADDRTRCNATTGRPPFKAVGQFEYNPPKSKRSLDRRYTTVGSNTSFAIGDGPGICGEYNSTEQPGACLWVGTEQVYGNDTHTSGWMNGAKTSNCGKQVYVQRRGRPDKPFFVPILDGCTFYTTDITVGCFQIGITKKTFHDLEPTEEEIASGHLGDLVWDFNSENGTKSTNAPV
>jgi_Melame1_1032284_estExt_Genewise1.C_370375	Effector probability: 0.957
KTPTPHYQSQCCPRDGSACYSQPSYCSNSKSCRKVLADYYCNEAGGYCHSRPHTEKVSKWYQCGYKKCDGEFKCVTLVFADAKTESLDGGESETTPRLIPSSIEKGE
>jgi_Melame1_1034051_estExt_Genewise1.C_440301	Effector probability: 0.869
ADNKKPPKQNFSLTCDAPVKLRAGKPECTCYNRATRKEAPLTCRSNGRLHCKGSEGFAVLCQPADPCGSTKVNGRNKRRETKCKLNDPPKKEKKN
>jgi_Melame1_1034492_estExt_Genewise1.C_460269	Effector probability: 0.953
QPPVPVHRCYTPKAQSLEIGQCELAVLQFKHKPQGGVIRTGNHMETKTCGNCQVTLATLDGKADVTISLLSSLDAVRDTFNVCRGYGTVVVDAGEHQSSTNLTLSLGNAARCREY
>jgi_Melame1_1039492_estExt_Genewise1.C_770184	Effector probability: 0.826
QCLPLRGHAPISKEQCYKALSTYQFDENGLLDSDGFENKKTCGNCKISLSVVNLNPRVKPSLDGLLKSELQAVLNTLSTGCTYDNAKSGTMLPSIFVGETLKNTFVSVEIEVGDLKRNECSSTPRKQNHEARSSKLTLSY
>jgi_Melame1_1042417_estExt_Genewise1.C_1050077	Effector probability: 0.796
AIVEDAEEVAGFSRIRPLSTELEDDDQRPYHESGCAAIACSGLTGAAICAAHGCFLGCGSSTCR
>jgi_Melame1_1043393_estExt_Genewise1.C_1170066	Effector probability: 0.844
QCLPLRDATPIDIEQCRKAFATYRFDKRGRLDNDGFKNKKTCGNCAISMSRASIDPKAKPSLDGYTKQSLEAFLNDLFKTCTIKGTKGKSMLPSIMGGATRPADGTFFSMEIEVGDMKPNECSSKRRNPKKE
>jgi_Melame1_1046708_estExt_Genewise1Plus.C_1_t10036	Effector probability: 0.721
QTTGCYNYFLKKDGCVWGSATNPCPVNSTVEKPCTSIRAFHYQASATTATILTEGTDDLDNPEGVSPQVAPKELVRRYDTTTPTLAVAGGNGVRDKHSNFYWGKKLMNCLFQLINLAHQICGFYNSTNTSGVCLWTGEDWVEGSQQQSGWLNGTVTDNCNKQVYIQRQGQPDTVQYAPVLDGCRFFTPDPAVGCFQIWLTIDLFEKFGPTADELASFTMNSTFSWDFNNLNGQNPPAAPV
>jgi_Melame1_1048319_estExt_Genewise1Plus.C_2_t20475	Effector probability: 0.722
CETPQPVALDKETKRFVDTLKAVHTNLNKLKEIKKDPKAVTLVLGVAAEGYCQLVTLNYSRTQIMKIVGKPFSTAMHIATEKPFKNMEKVFGDFSKKKPLDAVNGAERFANGMITSLKNIKRHTDKLSKAIGKKN
>jgi_Melame1_1050506_estExt_Genewise1Plus.C_5_t20160	Effector probability: 0.978
KHCTSGFYPNPNTGFSACTDKDNTWVYPIEDCSYNPGHTGRIPRASGCDSPFERLSLDCMNFSPLNGAHGCTFINSKGNYQTIRCKTMSFIPSCKEGRGQYVPPNSDK
>jgi_Melame1_1055487_estExt_Genewise1Plus.C_16_t10322	Effector probability: 0.942
TNSTRSVKCLGGFYTDTPNKNATCFDNDDQSWGCPIVKCGLDGHLWIPLKDCLHNGVAGSGTSNQQCSEYDNQGNSVYACRNMGGEIYSCHYNPLEQPYITCSECVKSVQQTGSSGGPGP
>jgi_Melame1_1056398_estExt_Genewise1Plus.C_18_t20004	Effector probability: 0.777
VVSPAPGPHHSVAAVTPQADSVVSRFQHGQLTITTVKKHQNLKKRDDSPSAPTTNFTVDLTPADPSRWICYTGGFQEPEAEDCKVVIHAQLYTSTGSLAAFPGTLVYVSYRTCAVVLQNLDQKAPQVQYNWAMLGKAARNLFNACLTGKAWNIGGAMFFEKYLDRDFNGLYITLQRFDDSELPPPEPATNANPKPVGM
>jgi_Melame1_1058381_estExt_Genewise1Plus.C_240060	Effector probability: 0.573
INTSPLKLAVQPECGSLSSAHFNNFNTGIDLKKIKTIYGFGDSYTSNGQYTGSPPPPALRDANDPKYGQRASNGLVWIEQFGNQIGALVKDYAVGGASVSRVLSPSVVQQTDMIEHVQTFLDQHNHIDAASSMAMISYGINDWSSAHRRGVETLASSAKELLRQTERIIHAGIRNVVVISPPFVSDPLIEFDNIIWSGLKAFRTRYSSLQIAYVDWTALYTAITVNPHSFGYQSLDSCLPSSTSMAGACKNPDVYLHYLPRHPQKLTHGLMAEWVQNALSKCGSPKTT
>jgi_Melame1_1058813_estExt_Genewise1Plus.C_250157	Effector probability: 0.716
KDTKVDKEVTNKKLCFLVGNKTVPADVKPDPKVRCIPNSQAFPSVKGLPDVEFGEDKFLTRFTMISFLNDTSVSSVRFGIKNFPLSLDREALNNAFQVYEAMNAGLRSLGQKKAKLLRTLKGTTFFLKFQLRCKDKDVTSPQGAKHQMLKVLKNCLKCTAEDRAEVKKLATACGITDFKP
>jgi_Melame1_1059008_estExt_Genewise1Plus.C_250414	Effector probability: 0.88
SFLTALRSHKSNSSQHRRRGIVESFAPDGLDAAIYHSTLRTSCKTPSYTKVITLTKPITVAAGQTFDCKLVKYQRADRSCNLNVERGGDQAVFLLEEGAILKNCILGYSQESVYCLGTCRVENCHWLEICDEAIAFYMPSGQATVTGCSFSNAGNKALQFNGGGKVVVNDTCFSNVDIAYRSCGKRCSTSKRSVVFNNIVINGVNTLAGYNHRDGDTANIVSYSGKAKYFMCEVKDANTPKGQMPPG
>jgi_Melame1_1063790_estExt_Genewise1Plus.C_410028	Effector probability: 0.756
ELEIQCQNVTKMINPKACLQALDLLKPYEKDGKILRDESGFQLTCDTCKVDIVTMNESKLNIDAATVQTQLNDLLNKCPGDAASVIIPNGSDFNKNSDQDSTKLSITYPVVVPDSCSMF
>jgi_Melame1_1068445_estExt_Genewise1Plus.C_650110	Effector probability: 0.933
MECAGGFNKGTVSACTKDIAGYEQYDCQPKKCDYAGHFWVPMNNWVLYASKVPGISSQQCEEYNYLNEDHYTCWNHQGVLYSCQHKWSDRPVMTCEDSACVDR
>jgi_Melame1_1068468_estExt_Genewise1Plus.C_650134	Effector probability: 0.908
KPLIEKNRNLKRQGGQTMSCTLYDDGHSQGAWCNRSHMCVGGCEGPYITAHNCLEINENTDALGTPVVAGVQAIHLESVVCTVAYDHYAQGTQACNTDTKTYSCKGEPLAGSHAVCHGCLDTSRLLGQMDMEH
>jgi_Melame1_1073999_estExt_Genewise1Plus.C_1170074	Effector probability: 0.826
QCLPLRGHAPISKEQCYKALSTYQFDENGLLDSDGFENKKTCGNCKISLSVVNLNPRVKPSLDGLLKSELQAVLNTLSTGCTYDNAKSGTMLPSIFVGETLKNTFVSVEIEVGDLKRNECSSTPRKQNHEARSSKLTLSY
>jgi_Melame1_1077354_fgenesh1_pm.1___120	Effector probability: 0.585
SFSHQTSFSKSRSLPRANPSSQSQTQKDSGTCKNLVQRREWRTLSRAEKASYIKSMKCLTTKPSQLLGKGYRRFDDFQYVHCESRRTVHFSSKFAPFHHYFVLLWENALRNECGYQGGVPYWNWELDAHDFPSAAIFSSDPETGLGTNGKNFTYDPYNLGGGIVSDGAIANWEILYPERQYLERNFLLPNTFALDNNAAMKYVQSQTTYINFINALEGINPTISDELYPGPHGMLHQLLGGDMPKLAYAANDPLFYVLHSNVDRQYDIWVRQNPAVRTMAYNGNKTPGNTRNDASLDDELNLMKLGPNVKVRDTMRWRQPPYCYTCESFCPN
>jgi_Melame1_1077447_fgenesh1_pm.1___213	Effector probability: 0.813
MPQFNFQSISNGVPVARARVLSPPNSIGRIGVRLTVNGLDTVQPIMQHKYHIHAHPIGRDGDCAAALGHLSPNGLPDSTPCDPLIPGRCQEGDLGGKHGLLPGNERTVTRQYIDTSLRLQPERESILGRSVVIHGQDNSRIACGNIVSSLDGTA
>jgi_Melame1_1077997_fgenesh1_pm.2___294	Effector probability: 0.885
NNLQNTGCYNYFLQKDNCVHASSINPCSTKNGKMSKSCKAFKIDPNCKAAQQNAALQPRLARRYDTTIPTLAVAGGFYNSTVTSGVCLWSGDGWVDSRNQPLSGWLNGTQTGNCNKQVYIQRQGQPGTVQYAPVLDGCGFNTQTPETGCFQIWMTIDLFDKFNPTQQERESFQIDETFTWDFVDGSNPI
>jgi_Melame1_1078026_fgenesh1_pm.2___323	Effector probability: 0.588
ATSNAATVKFCPIRLQKTITEEISALDKEVKNMNVYVTKLAESKERRVLLDVAYKAICSELMQNASRLKLFHKAGKDSKKTYKEIKGLIDQIVILLQNFIIEPSIVVKNAPKLAKAITEIRAKAKPRKNSA
>jgi_Melame1_1078085_fgenesh1_pm.2___382	Effector probability: 0.82
APGTKEVEVVKAPSPYALRGNLKMPGDGDQFVNQGGAMGDIQIIYNVGPASNRSNRADLTAPPFGLAIDVILVPRREKGWNPGPHEVVVTGTRLTIIGWRSKPSYPKQFRTSDIDLWRLS
>jgi_Melame1_1078169_fgenesh1_pm.3___41	Effector probability: 0.638
GIFNAKGDVKLIDVDRLKKHLKTSSKGTFVAFYAPWCGHCQSLKPEFEKAATNVKNLVVFAAVDCDADQNKASCGRDYGVKGFPTIKYFPGTPVAMDYDQERKAKAMVDYSLRFMPTFAKKIKSKKDLKEKISKSSNDRPLVVLFTTATATTPTFKSLSSVFHKKMEVYTATPKAIGEETAKELFSIESIPSLIVFKGETNHEKFKGKMSYNTLYEFVKEQLQTNKSETQKAKGEL
>jgi_Melame1_1078343_fgenesh1_pm.3___215	Effector probability: 0.857
AVAQDMLPVNHVLARRDLPPCKQNWPSEQAPTEKQRTYDLNVDIKATKGPGWRPTVCSKPFWNCVYVQDGNVSNPKGGFSLAAVFPLDDGTHVEVYRYWQSTIQWTTNGGTVNSYMAHGVDYVCVKGIMVVQFMSSGKKLIGNPKTPDEFVCECHYPLDDDKRITIG
>jgi_Melame1_1078344_fgenesh1_pm.3___216	Effector probability: 0.801
AVPSSISPLKHALIPRDLPPCPQRWPDHPYPSDQQRLHDLAVDEKATKGPGWRPSACDKKMWNCVFVERGLETKAGGFYKSAEYPLQHKNRVEVYQYWQSTIQWVDPNGGGAVNSYMAHGVDYVCVTGTMGVKFLGNTSMLLGDPKNPNRLVCDCHYPLDDDKFVFNRKI
>jgi_Melame1_1078408_fgenesh1_pm.3___280	Effector probability: 0.624
VIPVNSNQEAITRLRAEVERVNEISTRLASQNLHKSEIATLAQDGIDSELVQNSDRLWLAEHQIKNSRSSNSMGIYDEILHRINTIITLFKEMLKSEMTVDRAHQTVARIAQVRALAKPLNRKLMENAGYTGQ
>jgi_Melame1_1078640_fgenesh1_pm.4___172	Effector probability: 0.708
ILGFRYSTSFSNVETQSPSVIINDHVMVPFFPLENKVPSPVLSTRRSSADSTSGKRHHLTEMLVNCDQLLSKPNSFGHLIKTAPIVGCLIGLNQKVPESIDNLSIMTPFNDHEALRIVGVLHNFVSTQHSLLSTIIEKRGKIYTRPIRVALLDLESVVDQLTYAIIDLIPTRQPEGSSAKSVLDRSFNQAIRIYS
>jgi_Melame1_1080298_fgenesh1_pm.10___223	Effector probability: 0.761
KPMHSMRDAHKQTHNYLETRASEATTLHATGHYLGKKPSSNWISSNPAGKSNDDIQAAECAYNLRLQDQIFAYFKIDPSKAQDHGAPYGTCYAINAAPEESDLEVDTGYDVFFWNYLGGESGVGTGPIRNPETGEAGYEDRNGVYHDGENPDKTP
>jgi_Melame1_1080391_fgenesh1_pm.11___83	Effector probability: 0.847
TPSLFSVTCPNDWSVDPIKESGKSGPTVVHCWDPSAQIPSSCYPSSCVNQPVCNTCTDIETGESVEQVQCTKEYHAGDGSTLQTICVDSKNRFLNCSGTCTGSLTCSQCFYDSYKEKFKTQLHRRANPFSASMGVGTGSGHAGGNYFGDNFNLRT
>jgi_Melame1_1080721_fgenesh1_pm.12___185	Effector probability: 0.665
SEYTGPYLICSGSTEMGWLARSDASNAYDFAKSKRGIRSGDSTRYKRLARCRCIQASSGDWYLNCFDGLTPDGQSTTTANSNNDRQLRLSKFQNNFPAMCFASETCPDSQNTESNLVKSTQPQLVCANGLPVGLLDQQQNLRESMAKDPLATGCSCSSTGPALTRNPDGTIQSTSGRNATTSQSSTGSGDVNPRIKLVCEQEFSDSISPYCASVGTGCGANSQVLGYMK
>jgi_Melame1_1080924_fgenesh1_pm.13___186	Effector probability: 0.595
ILNEERFLARIGWSSSRTNFRQAAPQFHDPGISSIDAGPGVKERLVNLIGAVRTLMRIPLIGINIVVIIYELILG
>jgi_Melame1_1081092_fgenesh1_pm.14___165	Effector probability: 0.909
TDITCDAEFRKWIRYKGIRHQGEFCVEAKSTVPKGTKIPTADTPKPYGFGCAEAADKPQSLFCNAIVADTIPKCDSAKCKKGDKRQPPIINWK
>jgi_Melame1_1081312_fgenesh1_pm.15___175	Effector probability: 0.85
YTIHFQNSCPYTVWAAVGKAPNGQPDGSVSFGRRLDPGQSADFGVADTQLGIRAWGRTGCNGSGANCQTGACNGGLVCNDAGITSRALLSEYGRGTDGRTYWNLSYVGGQINIPTRLTGRPDGQQVYCANGNCPTNQAFKNPEDFSAVRSSAAGGTYDHHFCG
>jgi_Melame1_1082004_fgenesh1_pm.19___106	Effector probability: 0.794
KGKSKPTPKNVCFLVGKEALPSDVVVDQKLANSCLKGSSAFPGDSKLKQLPDIQFNGKKFTDISYKKRKSGTSPVRFAMEKFPLTLDRKDLETALELYGAINAGLRSMGGSTRGILAELKG
>jgi_Melame1_1082344_fgenesh1_pm.21___123	Effector probability: 0.581
QKKRIVSGAIWYDDAGKRIQAHGGCLLQVCCYRSNDLLTWTRLPNVLTGTAGTPLNESMVVERPRVLFNQVTNKFVMYFHYDVSLCDIFDGNANLKLARLSEDYVSGSSPKSLLDKTKGLYLEEGVLGSDWSHQGRRCLPHDIFTAGNYFPDIEKTLETDGNAGWGFLDILKKGWSANPNKVMKANNLAGPWSKETDIADPKLNTYSSQNTHDLTISGTQDTTHICGTYRTGEMSINGGKKFNVYYPPTSAQISIPVRVHLKPEGENSIDMFIPSGVKVNHIIIY
>jgi_Melame1_1082444_fgenesh1_pm.22___20	Effector probability: 0.842
TGCYIEGLGEINQHAHHHCLREMRHSDATDSKKCSDSIWFKEKRAWIDIDACYEHCMSCVFTGILANATSVICHERDFFAYCSMGYHVAH
>jgi_Melame1_1082552_fgenesh1_pm.22___128	Effector probability: 0.713
APGTKEVEVVKAPSPYALRGNLKMPGDGDQFVNQGGAMGDIQIIYNVGPASNRSNRADLTAPPFGLAIDVILVPRREKGWNPGPHEVVVTGTRLTIIGWRSKPSYPKQFRTSDLDLWRLSYGNSRKSNLWYVIWGSRRL
>jgi_Melame1_1082892_fgenesh1_pm.24___145	Effector probability: 0.864
QTYRLSCNNQVAVPSGCFNYGYCTGGGFYASCSGPASDCRNGFDFCSKNCKCIRN
>jgi_Melame1_1084572_fgenesh1_pm.36___63	Effector probability: 0.88
TFKGRMYAGRATWFDTSVGLGACGQQSSNSEHIVALNSAQYHSGSHCYSKIKIHNMKSGATIEASIMDECPTCGWGDLDLTPDTFKAIANLDDGIAHIRWSFI
>jgi_Melame1_1085550_fgenesh1_pm.44___51	Effector probability: 0.655
HAYIKTWSADGGEFENAQKQPLGNTAFRGVSKNTGWIGSKFIETPAITCGAEDTPKGKIAAPTASFLSYKSLSVKSGGEIDLVITGEPGKGFPHPNGHIQTYLGYCGAEANSCSNFDASKASYFKIQAELNAISEKLQLITFGQSSDQEGKQDQYYVYCGQIHITGSRTPAHDLSGFDSVQFPGAYKSGNIAQDHLPGPKTTAHELKHLAPSCSPEDFTCLCRSHKWTCAYVSCAEGNCKKKVKRQLTEVYSKCGAILSSRSRLSTTDYIPEHENPSSKEISKSQSYCVCKDHAAVCAWAKCAETNCQDNTDTIRLASDAIYEKCYKITSSPVRRNR
>jgi_Melame1_1085558_fgenesh1_pm.44___59	Effector probability: 0.815
QPPSTESGPTLNLTSPSRPFFSVPTNSGPFGDLPTIYTFPHDIDWDKNQTEVYDQSGNVTFLLTNKVKGLGIGKAFVINSAEGVELLRVEMHEVKCLWPQTYSATHGITYKYDTRAALPDKIHILSDTKLKEGLKHKEYIFHRRAKSNTGSVQDRVAKIFQSKAEEGWQKSKIGDKKVTIIRSNDEIPGEILLGMIIISTKVIHKCNY
>jgi_Melame1_1085573_fgenesh1_pm.44___74	Effector probability: 0.853
FKFAPGLVIPRDIPGDIKAFINGFYTAVDAAHGAQAIAYFSDNPKLIYNGKEYDGKPKTEQTDFFL
>jgi_Melame1_1085670_fgenesh1_pm.45___64	Effector probability: 0.572
KGYIPGPDKPCYIAGNYSIPKSSRLNHDIQCVDGPQGFPPIPDLKYQGTTYSSIDYHQSEKNWVSVPFALRTLSPSKNLPKDTALDKLSIYMTLYEAMLVALRSIGPRAPKGAISQMKALQEFLLLDVAVVKQDIPLVKTKLTSVLRNCPNCSVKDKYEIIMFASSAGIDPEKFFLELEGSGCRSRAKCADLQKAETERRKSKNSAVMSTFLLSSATSLSRVDFSQSKYFFVFMVSLLTLIV
>jgi_Melame1_1086966_fgenesh1_pm.61___5	Effector probability: 0.865
IPTDTTFNKSNSETNSTNQIQIIPFKVPVKLIVMSQCPDAKKCEKVIDKSLALIGDKISVDVAYVGKLNTSNPHGISCFHGDKECQGNIQQLCYKARFPFFKDWWSFIQCQNSNILGLNHIGSKSLLKECIKKTQHVNYKYEDDEFLQTCINGPLGRHLLYHSISQSNFSTLHTPCQILINHQPICKSQFSQVTCTDHHQYNSTNFINVIQEEFQLANLI
>jgi_Melame1_1087264_fgenesh1_pm.65___34	Effector probability: 0.874
SDCAPEGTGDHVRLMHREPSSTGPNFPKGASAYNLTIPTDLSLKAVAVGVGTQNYTCSLASGTPTWTLVGAMAHLRDITNAEEDPAEIAKAAAKKDSRKVLSQYTRIAKHYFIPHEQSAAPAFFFDPNKNRLKSASIADNYVIVAKIGSMPAPNHPKRNVPWLALKRVEGNAARLAFRTNTHFGVPPPESACTQEGEHSNMGYSALYWFYH
>jgi_Melame1_1087292_fgenesh1_pm.65___62	Effector probability: 0.621
GVLRDVSPVKQLAFRDVSPVNQLAVRDTIMVTETEVVTYIKEVTTYLQDCYGNVAEVTTLDEVTVILQKTITQITTNMAIDECGCQSLFQSIVICCLHTNDKQTAFESQVVAVFKHFQTLRTYIVKQYSADFSSYWKSFGRCFQSLVTLSSNLQIDIASKIKLSVGLDIGILGIHIGLGIGIGGGGGGRGGGIGIGIGLGIGN
>jgi_Melame1_109117_CE109116_22966	Effector probability: 0.654
DAPASPASSPAAAQPKIVTMKCSQAFMPISEADLAAMNSTDPTQAPAGNYSTVPTEAACKAFDDPTGGFCNPKSCVGFPVGEQCNEVIITGANSTSLSNTTVARVSCEVNYFKPAPNDTDQRVLCTAQDQKIFSCKGKCVGEATCTECVSMSDPALANL
>jgi_Melame1_1091444_estExt_fgenesh1_pm.C_10205	Effector probability: 0.664
APSIPSVAPTSVAASLQPTQATVRANEGPAARAHVVSPNSNGQGIVGNFEFYNIRSTNRVGVMLTVTGLDSVMPLTDHTYHIHTHPISSDGNCSSALGHLSPNGVPDKPACNQQMPQTCQEGDLAGKHGLLPGGQKIVQSQYEDAFLKFQPENESILGRSVVIHGLDGVRLACGNITSVLDGTADTIGNPTGRASTMTHQVLLITRFCAPGQKMTHA
>jgi_Melame1_1092002_estExt_fgenesh1_pm.C_30023	Effector probability: 0.733
REMNPSPSISMGRLSRRQIPQEWGHKKEIDIVNVLYKKNNTLGITDAVYSFLGDKGAAEGAGKFDKSKLHCMKKFIADTAFSVAKSEKDLRGMTASIIFASLERNTPCVGCVGKDCTDKFTNPEINRVLLHQDAASKNAKKVNKEATLSVAKSLVDIGADPIMALLSYTWPAGTPNSSNAAGKTCDDSKDKDGCIITKGLLTPDFTPKELLAELQPYLKEKGKTLPESKLLNEPFTGKGL
>jgi_Melame1_1092042_estExt_fgenesh1_pm.C_30079	Effector probability: 0.843
FSFRKFVKNTAHKIATGTTHLVNKVGDKIEHSDNAAIEAARRLAETVTPEGFILRAIGVFKLDIIPIPPPAMKAIQLVNELKDLHKDDFTALQQCKTQASNDIAAIRKAERSVIRNNYQKMLKQADQIVMYACGGASGAKEDRKLLPGSVLNIFHLLSKIENAH
>jgi_Melame1_1093415_estExt_fgenesh1_pm.C_90110	Effector probability: 0.84
APSPQRPGASAIPQPPAESTIARPEIQAHHNVKSNKATGRKHVSRRSPFHPDVMMARRNAGPLATATQLLNAASAMNDDMESIHRSLSSLQANKNLGQSTAFQKEVSRKLAQWQKHANTIPTLTNIHNSLSYFGRDKGTANLNKSNEMEVTLKNTVNSMKYSMADLNLMVYQVPALGPTLGPIVYQIKCILDDILNGTENTADALLNKLGLGKSLDLCSLMSNMSEFC
>jgi_Melame1_1093982_estExt_fgenesh1_pm.C_120122	Effector probability: 0.925
EKVGPKNSKVTTDGMSQQDCAQTWANLAIRSKFWSISNPEKYYCRNSGNMAYECGNCWIKQQGKPSNHTPLTLAPEASSCTIDRTSDRKGISIPKAPCLAYHLEQSSGRMSCLSQAFTVLQCHAGHPDPSYLGTVCDQCTPFQAKSGDRGTIFEDGSDFS
>jgi_Melame1_1094016_estExt_fgenesh1_pm.C_120165	Effector probability: 0.57
ISHDGGCRVRKQHNHSKISYVPDNTTGTPTLSAESHQGTSEGSYVTPSYDTHHDLYPNKTTQQIKKIPHDDSQPEKNLTLPLPSQPAPAQAQAHNQIELSPVYKGTGTTWGGNWKGGNCGFKDWDPPAGIPEVAMAGNLWNSASLCGSCVEVTGPIGLKKVAIVGDSCFSCSKDGLDMDPVMWNAVTGNASPSALPITWKIIPCGFPTPLKIINKEGVSRYFMSMQIAGANQPVHSVEISTDGGQSWTNTTRQSSDNFFQLSNPPKDSATIAVKVTCASGKNVIANKVDYSRPGIAATADNC
>jgi_Melame1_1094941_estExt_fgenesh1_pm.C_180158	Effector probability: 0.721
QTTGCYNYFLKKDGCVWGSATNPCPVNSTVEKPCTSIRAFHYQASATTATILTEGTDDLDNPEGVSPQVAPKELVRRYDTTTPTLAVAGGNGVRDKHSNFYWGKKLMNCLFQLINLAHQICGFYNSTNTSGVCLWTGEDWVEGSQQQSGWLNGTVTDNCNKQVYIQRQGQPDTVQYAPVLDGCRFFTPDPAVGCFQIWLTIDLFEKFGPTADELASFTMNSTFSWDFNNLNGQNPPAAPV
>jgi_Melame1_1096032_estExt_fgenesh1_pm.C_270016	Effector probability: 0.727
KTHSFARSLKPSRMADPYASLQARAVPDSESSATRTVMPAANQQSKKHIGLTLKMHAILSQCRHNVAKHVDKIKHHCRKTESRQVILTSIMIELEAMLVIFKETVTQTRACSHTPTPSQTPTTTPRTINEVIEIVLQIIILVKITILEMLEFIDEESVRGQCGDILLRLTSTVSEIIVAVNVNVQGSITILSQIGAHALKSVQSFGFGFEAILEVVQTYSS
>jgi_Melame1_1097846_estExt_fgenesh1_pm.C_440006	Effector probability: 0.972
TQHTLCFNYFMQKDGCVFSSANPHTRCAPDGHPPKNGVGMLQQHAFQRREEHTLEPRYDTPKGSKSFFVASGTGVCGFYDGDKPGACIWNGAKDQFGNGLGGWLNGSKTSNCHKNLYIMRRGNPQSVVYVPVVDGCNFNVKNPDNGCFQIGVTRATFFALNPSEQEKNQGYLTDLTWDFDNLSGQHSRNGPV
>jgi_Melame1_1098024_estExt_fgenesh1_pm.C_460012	Effector probability: 0.985
NYSCHNEWHANLDTGRATCEGDGRHQCFYTSCSYNGKTIKKDLGVVSFVNYNPINKYFKPVPDPNYTDGQTVHSITYFLVEGSDIVVNGLDEWNNYGTYRCPVSKNPKRPTCDPAHCIF
>jgi_Melame1_1098324_estExt_fgenesh1_pm.C_500038	Effector probability: 0.562
HLVLLRMDGETNGQVGVGMGVVPTTPRSGSQPIPFQLDSAVFTQAELTSGRGPPCGRTVAGGALDLPSELKKAENRGLPDVGRSGLIRIVGHQVNADGGGGYSCAVDPTASGTSFTRSEMIVNVPGRNGQSNAQATNFPIVTQIPPGMQCSGGNDGKTCVVRCLNTARNGPFGGCMAFTQNTNSSDPNTNRSASTPNQRTPDKVKLTSTIPRERSKRSLEYSLTKKSDTFSPTELMEEISSSTVGARRL
>jgi_Melame1_1099082_estExt_fgenesh1_pm.C_620037	Effector probability: 0.695
QERIPPHTVCYSFWEELQRRPTNTPFVAQGQVRMIPGEFPDRRTSASTPNPFRNLIGSVEVSGDEETPSIDVCIVASRFAANPTAQIPYPPVSGTVVSMRTHRLHTLAGSSRDLVNKIRPTATPGTLTVVPIVDGCTMHIPSSRPDVGCSELWMTRGAFEAIGATKEEMDSKQMLLEWTFLDAPI
>jgi_Melame1_1099282_estExt_fgenesh1_pm.C_650067	Effector probability: 0.62
SHGVPHSHHIKIQKKNHRHKSPKAHFNGLNRQVKSTGYIPGHYKLVSESSGHSFFDNWDFFSDADPTHGMVSYQPVNEAWKSGLVSTSQNSAKIQVDNSSWLGEGEPRKSVRITSKSTFKYGLLVLDAIKMPFGCSTWPAFWTVGDNWPMGGEIDIVEGVNMLTKNQMTLHTASGCSVQTPMLNSAIGNVLAKNCDASLDGNSGCGVSDPSETSFGKPFNENGGGVFVMEWKQSGITIWRFSRNQVPIDLTSGHQPNPNSWSNHPPLAHWSNDECNNLSNQFGEHRIVFDITLCGDWAGSQGAYTSNGQCGGSCTEAVKDPSNFKDAAWEVASVRLYQ
>jgi_Melame1_1102565_estExt_fgenesh1_pg.C_1_t10251	Effector probability: 0.783
YLITKPRENEVWNFGHRRLIRWTAVNTDPTEITIAIVNMDAGTYPTGMSRIIEQCVRKDKGKYMINSRVFEGLKEGRGYQINILHKDSGSILAQSPQFQLSHKGKDPSCTPAIRTSKRNKARRT
>jgi_Melame1_1102619_estExt_fgenesh1_pg.C_1_t10321	Effector probability: 0.553
SSSETPKEKTLIGISSRSRKPLARCPTISNDEKSTFIPNRQISSKQIPLSYILNQNHQGFQNKPSLRSSNTNSNFEIELINQRSDLLRLLWDINGENFDSDRRGIHQDSIRLTRQPERITTHLLGIPLIIRGFSSKKLKLAIA
>jgi_Melame1_1103182_estExt_fgenesh1_pg.C_2_t10483	Effector probability: 0.99
INKNPTITDCKGGYKTDSEKAFCHTDALLLDLHTCLPTKCSHDNTHFVTWTGCKPYYGNGPPSTQKCVTYEYYDSGVYTCTNANNDFFLCPHSVTDKSYMSCHGC
>jgi_Melame1_1103605_estExt_fgenesh1_pg.C_3_t20019	Effector probability: 0.978
VLCKKAAKRVAKLLSWAKVNPCFGHSGNAVMEQCVNDDGAIRDEEKVDGEIDSVVQCLVYWGPFEACDNERINVLLFQNNESGRPARPRDKNALHKGANIHDPSNMQMNTILMSILATCVVVTSSIVPRHPEPQTGRGGVEPPRCRDPSGRHC
>jgi_Melame1_1103652_estExt_fgenesh1_pg.C_4_t10034	Effector probability: 0.949
ESSQECCLFYGVEDRTRFHSICRTKDKQMFTCIQPPYPKIKINKCVPYQDNKITNALTQDEPSPQLCDAVTRIENNDGTFHINCGILKVDANGKAALTKAYKCADIGSVTKVMNNCKPRASDTLSFDLDRYPLADVVVD
>jgi_Melame1_1104008_estExt_fgenesh1_pg.C_50035	Effector probability: 0.889
ELIQCRERWNTISLGPGKIFCQLTKSHLSCKVEDCWVGEPPARDDSKYNVTDHVLFKDCHKYKGKFGDSKQEKASVQVQASAYWYYLSKGHVNVIGHEPGKKVPKDLPGYRCYDMEAPLPVCQSENCELLQNPK
>jgi_Melame1_1104123_estExt_fgenesh1_pg.C_50179	Effector probability: 0.807
AYLTKPQINNHARPNVLPIHTASDSSGVVYSLTDEHFAKKMYYANKMRLQADRDSHIALTPSTMSQWGHRGLGQELDSQSTATPPMQKSEIAQAPSTTPRRRYENWGGIAIATFLSGGICAVVAPGSSRAGDGYNSNLKSTLHVFESAPAFRLKLRATRIWDKESEIKARLTGLLLSDIIFFQSKGLHTNPRLYEI
>jgi_Melame1_1104570_estExt_fgenesh1_pg.C_70075	Effector probability: 0.981
AKNQPTQPKPKVCDFAFEFKDASTVLCRDKKDTYSYPNKDCQSEDVKKTPQGTVCGCSKKGVGCQFYEKKTAVGFRQGLLPDIGMCTNTDGRGKPTKNVLCQTMTNIITCKGANGKLVSKKK
>jgi_Melame1_1104704_estExt_fgenesh1_pg.C_70259	Effector probability: 0.69
VPATLSERSDELVASSMSMKQIESKIWGLGLSAGLVNQYAWNNGLSGWGRGCGGFGGYGCMPYGYSASCFSYGCGYAGGYGGALGGLNVLCKSLKLKQAELKSQIDHKENENQA
>jgi_Melame1_1105234_estExt_fgenesh1_pg.C_100037	Effector probability: 0.668
DDHAPQSAHVYWRWKDQGNSNPTDQSIFTGHATITWTRNAGCESTGSNNYWRDIPSETPITVKGEVKNNSKDYLDPKSIYTWTHAKDSPHGNPGCNANARTDFWVYNRDRTQRMKIRLPDICTDKDCAGPDKERPNVQCLNGPKGRVVMYRDKWIDECFAR
>jgi_Melame1_1105429_estExt_fgenesh1_pg.C_100278	Effector probability: 0.807
APLEGTQGAPKIVDLSPRITKERIIFINTNIDFTQPAKVFDDTGSVVHMIQPLSTSGENFTDIVSATDPLDVARIRVRKPSNCSAISTSYFFHQNLTDTYTKNPPRGQWLLEDANHHAHVFDQVFVRSPKGAPVGEIQAGPTMPIMVAKISYYPNPPATIPAGHYYSIYFPADQGHDPFIGETDAIVLVVKILQDQKQCA
>jgi_Melame1_1105704_estExt_fgenesh1_pg.C_120022	Effector probability: 0.879
QEFACNLTKTLKPAKGVCAPDGLRPTGNEPLINFISDRASNAVETDSERSGFSWWTCPDQQAQLVSYCCTVAVNLNWKSGHFNWTWRQMFKNSRVRINTGF
>jgi_Melame1_1105887_estExt_fgenesh1_pg.C_120285	Effector probability: 0.775
LPYGNSGSKNVTLPLLSYSFDALEPAISARIMELHYTRHHAALVTGLNNAMAAYSVASQSGDLTRQIEIQSLIKFNGGGHINHSLYWKNLQPVKLGGGQLRPGALATAVQAQYGGLDNLKTKMNAAGSMFQGSGWLWLACDKTSKKLSIVTTNNQDPLVGSLTPLIAIDMWEHSWYLQHLNVRANYLLNIWKVINFDEAELRFKA
>jgi_Melame1_1105979_estExt_fgenesh1_pg.C_130134	Effector probability: 0.967
IFVGANALDCTYGWSSPVGKKKYSCYTFKGKGPAYDTHICEWCGRNDKLKPAARDCVNESGVVQNGGGPWACDVTIDVDGNSHSDGRQIVCNHIDKDGTIRLYYCKARHVDQLEPIKKNVTQASWVESNCTSYIIAVPLLGSLFYPKAD
>jgi_Melame1_1105984_estExt_fgenesh1_pg.C_130140	Effector probability: 0.572
SSNCQLSKSNPQKFKIRRPKSRNPRTKAVINVPDHPEWSFINGIPWYEFEPTQQDHARLHAYLSMSTYGDYKQTCPLTFTKGFSVLEEFSTAFSQLGYTAWVPEMRKIVIVFTGFRDYSELDWSPVSIEDLVSNCTGCMAASGVRNLYVSAKEATDDFKIAREAVNRTGLLFSVTGHGVGGSVAALAALDLGARNLVHYSHNQGMPRSFNYEAVVRYDNLFQVLSGQSLVNQNDFMVHTIPMGTFYHLGSKVHLQGPKQQWLMNCYGNNENATCLGNGTNPLDHQSYFTPMGSCGSADKGF
>jgi_Melame1_1106662_estExt_fgenesh1_pg.C_160230	Effector probability: 0.764
TDTEFTLPADPSSEAIRFYNISKVATVNRETKNGSLSWGASKLPFGSGAGAGINWHPSFIGGGFNAGSEKNGTAAIGGGWSIEDHQITIGFGLKWEGQNLDVSINGLKGGKLVVKIDGKSIDISS
>jgi_Melame1_1106758_estExt_fgenesh1_pg.C_170073	Effector probability: 0.575
LPNFRAVEEGGHFVDNFASQINRVADGNQMMVDHAVNNFNARHPVFKPTASRPKPPNRVVPQSQPVLEPIQYIQDVNERIQSGYKPTINEISATAKGKAVRNLNFLRTHWLALKNAPPTQENLFKIEYLGNLIRHFLQKPLDLPFDLMPQGVQPTLVNVMQARDRLSNHPEYAELVNMLNTRIDHETKTPLPLEEAASESSESVGSTTPRDELNPNEEVNSQLRKMNVVPSYNQNVASKRPRRIHTFDLNKRPDEDNKMIHLY
>jgi_Melame1_1107495_estExt_fgenesh1_pg.C_210094	Effector probability: 0.926
SNLCQTQCQMGNRPHTNGITTICGSSDSKAWLCYITNCNNNGHRWVLMKGCLHNGDPKSPRSNQQCVFYNFDAKTNQYDCKNSGSQSYKCPYTPSNVPFVTCSGCQYQGKFV
>jgi_Melame1_1107813_estExt_fgenesh1_pg.C_230047	Effector probability: 0.611
SYFSAPKPEPSLSSEDFRPFTLKSKTRISPNTAIYRFSLPSEKHILGLPIGQHISIRAEINGKNVQRSYTPVSSDDDRGHFDLLIKTYEQGNISKYVANLQVGDSIQVRGPKGQMKYHSKLCNQIGMIAGGTGITPMLQIIRACAKDPNDNTQISLIYANVNEEDILLKQELDQIQSEHPEKFSVYYVLNNPPTDTEWNGGVGFVSKEMIAEKLPAATEDSIKILLCGPPPMTTAMKKYLEELNYEKCKVVSKLNDQVFCF
>jgi_Melame1_1107962_estExt_fgenesh1_pg.C_240010	Effector probability: 0.818
MTCNTAYTPQGSNAGACGPCKQSLATWWSPSVISNAYTLLMLDDLQPAAKGSLWALDAQVPNGSPRCDEYGPGNTYAYVCKSSGVPDVYCNGIRNQMDIWVKNDDWPDFRRAANEMRGLGSNVISEIVRSIQRCPERDILIDESK
>jgi_Melame1_1108053_estExt_fgenesh1_pg.C_240124	Effector probability: 0.824
LCHALGPTWGTFQQRAELDKILPEVCRQLSGIYLPESSSSRCIKSNITSYRRYDFYWKNTMKEARVLDYNECIKFIKSDIRFCPRGATNHRSPDWYWISDPEDGDCD
>jgi_Melame1_1108167_estExt_fgenesh1_pg.C_250049	Effector probability: 0.704
MKLEHGSNLDVLTNHDQVPEATVFDRAAWKKVQVYSLLNNYKGSIQKSTDKIRQMMHAKPKADGFEFDYCLSIFHEIELMIRISHDTHDGIEHVETNQMPAKMPSKIPAADDIAEVAHNSANLLANFWQDATTTNLPCFAKYDAPKLPDLASCFCDIISKIIEHIHETIACFFKHFFPDFDHYKDLGMGFDQVTNLMKGLMTPGQIESA
>jgi_Melame1_1108191_estExt_fgenesh1_pg.C_250078	Effector probability: 0.961
QEESAAVPIACNLKFVGDTNACGRDKTLYKCTDGPPANAVFKYCHPLDNLEPAYTIPSSWTTPTADTEGITHRNKKCSNFTSVARDGKFIGYACIEPESERWSLFCGHSSIHVFQPRKCKTCTVESTGWVRDSTE
>jgi_Melame1_1108285_estExt_fgenesh1_pg.C_250196	Effector probability: 0.803
SFVAPLRLHKPDPSRRLRRSTAQPYAPDGLNAGVYQNTLKSTCKIPQVTKVITVDTPVEVAAGKTFDCKLAKYQRADKSCNLDRERGGDQAVFVLQEGATLKNCILGYSQESVYCRGTCQVENCHWLQICDEAIAFYMPSGQATVTGCSFSNAGNKALQFNGGGTVNVNNSCFNNVDIAYRSCGKKCSTAKRAVVFTNNIIDGVNTFAGYNHQHGDTAHISGSSGKAIKYMCEAKDSGTPKGQTPPGCTLA
>jgi_Melame1_1108641_estExt_fgenesh1_pg.C_280018	Effector probability: 0.707
QSTNQGQTTQCTRYSRANTTQPSCNERYTCAGECTGPFITAQNCLLITDDTDFLGRPKPDTPANSPVTNVICNVGYGRNTAAASACLTDTGTYSCNGGMVADTYATCYECIPL
>jgi_Melame1_1110502_estExt_fgenesh1_pg.C_410019	Effector probability: 0.932
KQPAKRLTCGAPTKPIVDSDCQKAFKALGSYVKNGRIVHDRAGFQVSCTGCKLSLLTSNHGNLTVESKSVEFEMKHILKDCAGKGSTVQIANASTIVGTNTNTTAILTISFPTVPMSGQGCSII
>jgi_Melame1_111161_CE111160_31	Effector probability: 0.859
DANAIDCTYGWSPPNRDPRRKDHYMCLVQRAKDVDTYLCDMCGRADRHIPAAKDCVDEDGKVVNNGGVWNCDQGMDGDNPRPDGRLIICNHTDKNGIVDGYNCKARTVFQQCPEGHCSKV
>jgi_Melame1_1112336_estExt_fgenesh1_pg.C_610023	Effector probability: 0.59
GPTCIPSESNYYCIGGLPIAVNRPEVAISNECSPCLDRIISSRTQRLDQEGHNSVGSVLASDSTSVYQLFSLHLIWISFLEKCSGLMLLVLLSQKKTHLAKLNISLELIESEYRSEKGCDDHLIKIFEKNVNEQ
>jgi_Melame1_1115589_estExt_fgenesh1_pg.C_1390022	Effector probability: 0.928
QSTKSTAASDSTTATCKAQWQRQADYFDCIDTNGVYNACTSCKIGLETQEATRVYASKCRFLPGVLNNPTKRTAHKRAAEPNKEPDVQPCDWYQLEADAAGVFVPKGKIYCHQTSPTFAAYECQKLVSPPVCKGCTQPITIAKKNS
>jgi_Melame1_1117556_gm1.790_g	Effector probability: 0.607
QEGSAIAMSIPGVIKTCTVPKTFALTFDDGPYTWNSVLAKLLKDANSTGTFFINGNNWNCIYNGDLAAQLKRTFDQGHLIASHTWSHPDITKITDAQLHKQLDLIEMAMIAITGHKPRYFRPPYGYINKRNVDLLHKRGYQIISWDVDSGDALGVPVDHIKARYNQWAATSPTPHISLNHETHETTATQTTPHAIRVLRRAGYKLVSVAECLGLGTKRSDWYTYVGPPKKRDASWTCNGTPAPGQV
>jgi_Melame1_1118016_gm1.1250_g	Effector probability: 0.844
VPSAQDFPMTSLTHTLKSRDTNGPSIGKKFKNSQGTYWNGSKWVGHCLFQDWPQPSGLPYMAVATNLYGNAAYCGSCVKVTPAGKSGPSKVGIINDQCPDCPNNGLDMSPELYNAVMGNASGRTGISHFDWEIVQCPLPAVSKMKLISKDGASKWHLSLQIADTLTPVVSVSIKPEGKNWQIATRKDYNYWELSEGAAGEEPDVRVTCASGKTVLVNKVKITSRNVVQANGNC
>jgi_Melame1_1118070_gm1.1304_g	Effector probability: 0.877
EDVQHSGCYNYFLKKDNCVHSSSEAPCASSSGKTINSCNAFKIDPTCKVAQEKASLEGYTQGTGILSRRYDTTIDTHAVAGGTGICGYYDTNTTLGVCLWSGEGYVDSKGEALSGWLNGTQTKNCNKKVYIQRQGKPETVQYAEVLDGCGLYTTDPSMGCFQAWMTILLFDKFNPTKEERKNFKMNDIFTWEFVDGSNPV
>jgi_Melame1_1118265_gm1.1499_g	Effector probability: 0.747
FPLSTISKDSATRGLIQRNPLVNPLNYLGANLLADSAGIRTPPINLRRKLEP
>jgi_Melame1_1119216_gm1.2450_g	Effector probability: 0.608
EEIKVSNVMPGAHSYSARTLKADHSRLVKHPKKKSGHHHKATNKKVKANTKFNPSLSIKNRKLVNAHYVPVASAASQGYVSASGSKIALSMSSLNSACGPPKAISTITQSAGPNGSQDFLNCGINSGGWSPAPVRMGMIKTVTLESEAAKTTFAPCQKYNYIFEKYGQKYNIPPIFLAAFAMQESSCNPNDQGDNGGAWGLMQITSDKCGGAPGGNCADPDYNIAMGAKTFADGLSASGGNVLLALGAYNGWSKGLTYSQAVAAKDTGCCVCQQNLDYLQQFLNGWVLGVNPYDKNLGMVHNLDSCGDQS
>jgi_Melame1_1119867_gm1.3101_g	Effector probability: 0.978
ECNTAGSTWGTTEQKAKLKKDFPTICRTLTGTYPVASVAKRCSPSGTLKYEFSLKNVSKNVTRMNNKLCQAGFASILNCEKGGVEERNGWKFRGIPSTGKC
>jgi_Melame1_112015_CE112014_10278	Effector probability: 0.875
ALTVSIVDKNNFCLVLPKDAHTNIGDSEYPGGETVWCQGQGQGGSGTFNGPFWSQVEVARPKQGVIQMTGCINVNSSDRLNANDGGGQYDSNGGDGGRGNPAGSICKQYPVYVELIEPAANRACIRCCQNAADCNVSQDTSGCPTVIPGNYFGCA
>jgi_Melame1_1120587_gm1.3821_g	Effector probability: 0.619
IPAGNVSNGQDKSRAMIHSRSATSSKVISTCRDSGTFALTFDDGPYIYENEVSDFLSSRGIHGTFFINGYNYDCIYDQNIVDQLKHTFSQGHLIGSHTWSHPDITTLSAADFNIQLDLVETAMKKILGVKPRYFRPPYAEDTKSLPGHSTRVTRPERPLPPPTKLMMKYLNLSPTPQIALNHETHQTTASEVSQHAVQVLQKAGYRLVSVSECLGSGRTRDDYYQYVGEPEQRDSSWTCNGTPKPSA
>jgi_Melame1_1122085_gm1.5319_g	Effector probability: 0.945
ATECRSKGPITIEKQHCLSCVPLLPRKGDQIIHNKNEVPCYYRTCELRLATLDRDENIRTTIAAVKQAINEAFDQCEGYATTNIDNVDYPDIAVNLYVGAYKNQPGNP
>jgi_Melame1_1122222_gm1.5456_g	Effector probability: 0.649
HCKLVRTAAKLSPDGVFDQVQSWGFGVAKNNEYPWFKSQGLDAGADAPFFSKKIEWVENPQYPCGINEQWGPLNVPAWLTQSEASGVATIGEDGKFETEIFQVNRDGGGRCTCEYDTDAKATNWKKCDTLKNPPGIEGMWPVDRVNHTAVFQLPPGTSCHGGLFEDKCIVRIRCGWKLRFGGCLALKTASSPAPLALQVVSSGGQTISNPSNGILTDSDFKAMAQQVFDAMKAKGMLVNRSTGHGKAHKRKCNEGSSEKETPSLMKRANSMSTQVDNHQSTIAANVVLLMKTNNMVLAQ
>jgi_Melame1_1123420_gm1.6654_g	Effector probability: 0.79
QDSTSQLKCGTPSEPIIDSSCRTAFQQLEKYVDQGRISRDEPGFQVSCSACKLTLGTVNRGNLTVDHKSVELALNKILMTCPSKGSAVVIKDGSTNKNKNTNTSAILTISYPTFKASGCSII
>jgi_Melame1_1123522_gm1.6756_g	Effector probability: 0.951
KDLTVSIVDRYSFCLIVPKDPHTNIGDSEYDGGMSLWCQGINRGQGRFNNFWNQVEVSRPKDGVLQMTGCFNLGSSDRFNANDDGGQYDSNGGDGGRGNPVGSFCKQYPAYVQLIEPSAKRACLRCCRNKEDCNVSQDTSGCPSVIPGNYFWCGN
>jgi_Melame1_1123637_gm1.6871_g	Effector probability: 0.774
STLTARADQHVGQQSANEAKEIQQKILGWGLPYNVISPYASRFGYPWGTCGGIWTLGCGSYVPTCLNAWSCSNYNLAVNSLAPAFQRLVYLRKMELKGQVDHKEDENQA
>jgi_Melame1_1123638_gm1.6872_g	Effector probability: 0.774
STLTARADQHVGQQSANEAKEIQQKILGWGLPYNVISPYASRFGYPWGTCGGIWTLGCGSYVPTCLNAWSCSNYNLAVNSLAPAFQRLVYLRKMELKGQVDHKEDENQA
>jgi_Melame1_1123726_gm1.6960_g	Effector probability: 0.852
SGERHTECYNYFLAKDRCVYGSQCDPCPANQTIPKKTCESGGQFQHPTAVSPTDSYAGSYAGAGSYSLPSRPARVRRYDATTPASFVAGGNGNCGFYNTTSDLGVCIWSGSDTTGNSTTNNGWLNTATTDNCNKQIYIQRQGQPNTVQYVPVIDSCNFNTVDPALGCFQVFVTRALYDSFNPTQEELNSGSLYNLTWDFNIGGPGHRQPGPI
>jgi_Melame1_1124283_gm1.7517_g	Effector probability: 0.563
SSNCQLSKSNQEKFKIRRPKSRKPRTKAVINVPDHPEWSFINGIPWYEFEPTQQDHARLHAYLSMSTYGDYKQTCPLTFTKGFSVLEEFSTAFAQLGYTAWVPEMRKIVIVFTGFRDYSELDWSPVSIEDLVSNCTGCMAASGVRNLYVSAKEATDDFKIAREAVNRTGLLFSVTGHGVGGSVAALAALDLGARNLVHYSHNQGMPRSFNYEAVVRYDNLFQVLSGQSLVNQNDFMVHTIPMGTFYHLGSKVHLQGPKQQWLMNCYGNNENATCLGNGTNPLDHQSYFTPMGSCGSADKVHTSS
>jgi_Melame1_1124299_gm1.7533_g	Effector probability: 0.875
ALTVSIVDKNNFCLVLPKDAHTNIGDSEYPGGETVWCQGQGQGGSGTFNGPFWSQVEVARPKQGVIQMTGCINVNSSDRLNANDGGGQYDSNGGDGGRGNPAGSICKQYPVYVELIEPAANRACIRCCQNAADCNVSQDTSGCPTVIPGNYFGCA
>jgi_Melame1_1124712_gm1.7946_g	Effector probability: 0.749
NLSASQAVAAINSAKALYKPEFESLLGSKLNAVNEWLAADAPGYGAEFTTLRSLYGDDSLNKEALAKKVLHDIKAIPISVRPDYY
>jgi_Melame1_1125454_gm1.8688_g	Effector probability: 0.619
TLEPESELTEFFKRSEISDDDEEWVDLTAGLMMQAPDSPTGPSSLNKRDGHYLGKRESTSIFVERDGKTGNIILPRSWSDVKNLVTRNAPRFITHHVKRGSRHVARSMKVIITWYTGHDLLNPSCLSNGNGWAPTDSSMVGAVTIAWSTKPPCGEFVKIRHSNKKNKYVIVRILDSCGGCQSGSAHIDLTTGAFKKLYDLDVGKVYGLQAKIVKAPKSHKWSKADVARYGPKKL
>jgi_Melame1_1126107_gm1.9341_g	Effector probability: 0.881
QFGNIFEQFFNQGNDESNHHHGHHEHHHHESVSSSDKLRRFSEQSTCSNYLCPTSFECVSKPTDCPCLDLEDIKCLINDSSSLEPITFFCTRAPGCNRIENALQLGTQ
>jgi_Melame1_1126255_gm1.9489_g	Effector probability: 0.682
VPMKTSKVPRSIEHNLVSNLGNPSIVARNNYEKYDKSAYHDKSDDKYKSKNYYDSYKYDNSKYDKSTYDDKSDEKYKSKNSYDSDKYDKSKYDKSAYHDKSDEKYKSKDYCGSYKYDDSKYDKSKYDNSAYHKKSDEKYKSKDYYDSSKYDNSKYDDKSKSKNYYDSNKYEKSKYDEDSKYKYDSKRYENQNSKDKYDSKKYEKSKYDEDSKDKYDSKKYEKSKYDEDSKDKYDSKKYEKSKYDEDSKYKYDSNKYEKSKDDKDSKYKYDSNKYDKSQYDEDSKSDKSSDYKENDSNDKSKSD
>jgi_Melame1_1126392_gm1.9626_g	Effector probability: 0.801
VPHATRNPDVNDLVTRTLPQDSTLERRTSSVQGQGADSNEMYVFSFLRVIFEFANDRPRNSEAKFFGGGWGGGAMGHGGRRL
>jgi_Melame1_1127067_gm1.10301_g	Effector probability: 0.587
HTIDVPPRTTMCFFEDLHNEDQMTLTFQVAGGGHLDIDFWLNDPSSKILWSVEKRDTGTFSFTAHQDGKHEYCFSNQMSSVTSKTVSFNVHGVMYVEDDGHTAPIETEIKNLAHSLEAVKEEQEYIVVREKLHRNTAESTNDRVKWWSLVQAGMVLAVTAWQVFYLKRFFEVKRAV
>jgi_Melame1_1128381_gm1.11615_g	Effector probability: 0.599
GVLHDVSPVKQLAFRDVSPVNQLAVRDTIIVTETEVVTYIREVTTYLQDCYGNVAEVTTLDEVTVILQKTITQITTNMAIDECGCQSLFQSATFESQVVAVFKHFQTLRAYVVKQYSADFSSYWKSFGRCFQSLITLSSNLQIDIASKIKLSVGLDIGILGIHIGLGIGIGGGGGGGRGGGIGIGIGLGIGN
>jgi_Melame1_1128989_gm1.12223_g	Effector probability: 0.742
SRGNDPGRPGGPCIGGGLGRGTGGKPICGSVFKRDCCTEAGVYIRE
>jgi_Melame1_1129574_gm1.12808_g	Effector probability: 0.898
KDAPRNKIITCRFGYRVRNVTNGISEGMCTIADNLDDHVCHNCDPKIPKGLKCVESKFDVPLKDLKKAKKTLSCPNYERLFRNKKFVGYGCAEAKQGQKARCLEIENP
>jgi_Melame1_1130328_gm1.13562_g	Effector probability: 0.614
QNLPNTPDDIGFPIVKHINKSSSKFKRCDGNSCDHLINRRYNKFKKRECTSQSTRAWGLPTWISTLFRSSVDLDDSCSPNVNAQIQNTDTSTMLSPNTRSTSNSGNVKDESKADQKRWLDAHNKVRATYKVSPLVWNDQITPAAKSEVQTCIYDHSSGPYGENLAAGEPNIESVVSDWVNGPEENLAYNPANPMYSHFTQVIWSSTKSLSCARKSCSPLKDPESLIQPSSPIVFWACEYFPPGNVIGQFAENVKAGPGGVPPK
>jgi_Melame1_1134685_gm1.17919_g	Effector probability: 0.764
SLTTTNSTSKSSPAGTTKHSKSSPAIVATPPTGFLCANKAYPLAHCGIVNQGGTIRSVPADIITMHNVTYYSCDEVFQEETLGAYCCQTQLRQGAKYCKAAVIRTLT
>jgi_Melame1_1135014_gm1.18248_g	Effector probability: 0.808
QGDPKAITFPLNKPIDVQAKTPDQRAGDLRTANGILNTVSAGLGAGGLSFPSSILKSVADGVGQIKTRRSIKVERDY
>jgi_Melame1_1135065_gm1.18299_g	Effector probability: 0.734
QTTNQGRTIQCTTYGRANTNQPICNDLYRCSGQCTGPFITAQNCFLTSNNTDFLGNPKPNTPANPAVPKVVCNVGYGRNTAAARACLTTTGTYSCNGGIVAGTYATCNKCVAP
>jgi_Melame1_1139492_gm1.22726_g	Effector probability: 0.81
QCLPLRGAARIDIDQCFKALASYQFDKNGRLDNDGYNNKKTCGNCALSMSKVSLNLGAKESLHEAGLADTDNNFSSTKKFLEESLTSLTKLCAIKGRRATMLPATWAGAYPDGIHFYAMEVEVGDMAPNQCSSSRRTQKN
>jgi_Melame1_1145308_MIX2497_2613_36	Effector probability: 0.789
RYCSILNVNGGNGVTGHGFGIDTSGAIPRSGTGGDAGADATAFNPSDNPNPVCGSVAKLHGAVNIADQTAKSITAGVPTVHANGSLPLDVFQVDRNGGGPLSCEYSPDGTGNSFEPMDVTLNLPGNFGAFPADRKTWRVVATFKEGSHCTGGSERNLCLIRCRAGQTSDTAQKICGGCFIAKLQGKVVRKGSSGSSSGSDSSGYSLTSQQMDSLISVSVKLAKKNHLVATKHNKRAHHQ
>jgi_Melame1_1145646_MIX2835_28_77	Effector probability: 0.666
FKRGRQTNEGAHKYSFTHHGGSTSGHWLFKPHLQAKSKIHDRIQRNQVTVQRIVEAARANELKRAHDPASPSHTFVYPAPSPIHTRLATAHMPAPTSMHDSILPVAELFNETWMILTNPSMTLTAASSTGLSNLKAIQPKSTSNNDTQED
>jgi_Melame1_1149881_MIX7070_2_30	Effector probability: 0.805
NWDEATGFVHDYNVSPAWLSKNPPKSCSKNIQLAECSHNTRNVYPNVQFMAIFTVDHSKDTFHGCSYGACCYFSAFPPIGEIVPNPTNSHIFIWHKLGGFKGIGTNAIANPQTGVFGWEDGKTGQYFDGTPNKQTYTPAHDKDYPGFKLPPPWPATMPMPAQKNAQPPCGKPGEKNKDPNPTGAPGGGAKTGGTDTKQKSHNNNPSPPKKPNKKR
>jgi_Melame1_115098_CE115097_21307	Effector probability: 0.804
SNLAARADQHVGQQSANEAKEIQQKILGWGLPYNVISPYASRFGYPWGTCGGIWTLGCGSYVPTCLNAWSCSNYNLAVNSLAPAFQRLVYLRKMELKGQVDHKENENQA
>jgi_Melame1_1160076_MIX17265_4_63	Effector probability: 0.556
KPLIAGSTGCNTYKIISARGTGESQARPIGNRGFISGVLAAVPNGANHEVVYPASADFTGGPIQGAADANAFLTQQQSQCPKQTYVLIGYSQGAMVVTQTMKNLAIPPNLVVAIVMYGNPFFTSGAPQNLCAAKTGSGLASATGIKMPTQFSSITFDCCLKGDEVCQTVGSIIPHLAYPGSSSERAAIDFAVARL
>jgi_Melame1_1168347_MIX25536_860_35	Effector probability: 0.822
RVDLGGGHMGLAQTDTCPKLPSSYSCTELDDDWPDQGLSCPEAHHDIPRHTLAIMSATMIQLGKYKPVQKSEFPVDECYTSAPNSTTTAFGFISQGTFDMWFFAHDKLPQCNDRATEAQKCNLRTYVTFKSSLSAKVTKKGFTCKPKHHEGWKPLPVIEDKIQKPKEPTESKSNPEAASGQQQQQQQQQQSFNIHDRKSFSFMSGWWKLLELLGDLWCYLNSNDCF
>jgi_Melame1_1172953_MIX30142_29_98	Effector probability: 0.922
ATTPHKQQLPVVNLSPLKVELLDGHVRCYKPGKHHHQMSINDCVGLIMPSGERIEEFKPLPKWTVEWGHGDCALTFANSAKATSIPRFTTDDVVTLMDIISRVCPLDDQKRQYGGQYTMTSIAGKKIFPIQISLQNSRDPQCYRDDKTTECDAVNNGL
>jgi_Melame1_1173765_MIX30954_46_93	Effector probability: 0.99
LTLDCRGGYNTGFYMPCFVNTKGPDNSHKCDPKNCHRNNVHFVQFHDCVPFRSSGPPSTQNCLSYNYYDEEHYSCTNAAQQTFKCPHKYYEGPFITCTDCTG
>jgi_Melame1_1177446_MIX34635_507_99	Effector probability: 0.933
TPTQKDQITTDAVLQRRVTLVKVFEKRQRRNCANCGPAACSQINSECQFNSL
>jgi_Melame1_1178747_MIX35936_8_59	Effector probability: 0.651
SRINQSSPPRGTIMAEPGKGTLSAALAKLKGRSGPQAILLKPEIIPGNYYDNAVLEGYRAGVVIQGAGGSASSYQSNRVRVISSKKGTLEASALRVSTDNVEVYSMRILFSTFINNFGTGQNTQAVALTADGNNQSKSSVYGQCSFQGYQDTLYDKSGTHFFNGCEIRGAIDFIFGAGISYYLNAEIGIVKSVSGGEQVVTASRGGIFVFQSPNFRDINGAIRQSTYYGRAWGSHPKVVMQQAKPPASLSQKGWSMKPAGNFKFSSAGFLEHPKSQTINGHTSLKAYTKKEIFGES
>jgi_Melame1_1181213_MIX38402_3_21	Effector probability: 0.699
HHKLKTALWGQFPGVCSTVAEEEQLDKPQADNGLVGLWPNLSKPSLRLLMFVEPVKGIRLQQLLRVHLVTLWSNTLEHTSSKLERAKTLVFHNTVPVEGALDVGGP
>jgi_Melame1_1181882_MIX39071_1007_46	Effector probability: 0.846
QSQPNRLTSPYPSGQIHYQANSIISTSTTPAKSLIPVALGVMSKCPDAQICEDVFDRVLTEVSSKVDLTMVYMGNFDASEQYGVQCRHGPMECRANIQQLCYRAHHPILQHWWSFIQCQNYAGLARVGDEDLARSCAKLNGHDWDEIQSCVEGNEGLELLHASVREALVLPVLKSCSIYINRRMICMHDSSWKQCPSGHAPTDFIKLIESEYKKINS
>jgi_Melame1_1187046_MIX44235_3384_54	Effector probability: 0.737
VPKTLGQVNYIEISPCERKNYTVSLGFVSERNSTNPRSSVVAQDGPDAYAYSGQSFTACRYTPCPIIEEEPSTYTYQFHTLRSPFNHLTFNVTDDFGGPSLFCAGTDIQFEL
>jgi_Melame1_1190710_MIX47899_4_30	Effector probability: 0.832
ATYPPPTGSDQNSSSNLLLTQKCVKTFHGTWLDANKVKQTGYACSTTGNVQPHDVYLCKTIVTEAEAKGCANPKVSKCHGGYTSPTMDNKHDDQKTKDENKSKNSKAKDEKNKDEKAHNGATSVFCRDAPGGPTMQCETLTRPAIFGDCVQAGPNTYDEHKNDWLIHAA
>jgi_Melame1_1192809_MIX49998_2_42	Effector probability: 0.99
DHPLYTSTCNGGIRYYTGGKMNVACRYAVGGEEKHYNCKKENCQYDRKGKGYSCTTANDVKYHCPNATPDNVGSLLCEHCRAGNW
>jgi_Melame1_11938_CE11937_914	Effector probability: 0.985
ASKNNKPNLICNSTWGTLSGQSDCVQIGIKDFFLCQTKFCKGQWGTAICNDNKQKPNEKVICNGGHQYINHKLACSIARPDGYILNQRMCDRIIEGTAPSCPRDKCQGWY
>jgi_Melame1_1196683_MIX53872_76_99	Effector probability: 0.852
QCLPLRGYAPINKQQCRKALSTYNFDGQGRLDSDGLENKKTCGNCKISLSIVSISPEAKPSLDGLVKVQLEAILKNLTQTCTYKSSKWNTMLPSIFVGQTLENNFVAMEVEVGDMRRNECSSTPRKTNRISFGLSIAKCKGFGSQVPQRVYPSKLASRYSFESSSIYLVIFYYMPNP
>jgi_Melame1_1215905_estExt_Genemark1.C_1_t10328	Effector probability: 0.867
SIIPQIFTASSIQTIELAEQTASRSSGVVYPLITQQFNEDTEDLAKIEERTRKDFGPQSTNNLFHRKIQQAVYTPPTVKQMNHKDVQKANQATDEGFNSDDGGQCNKWLIAIGTPFACVATVGIAALWVRCLRLPKNKDEPVEAPAAQT
>jgi_Melame1_1216360_estExt_Genemark1.C_2_t10286	Effector probability: 0.868
TPAQKDLTLTGAVRQRRAMAVNLPEKSLPGRDKCGACDPDECQSFSSGCKEAGCCHRSE
>jgi_Melame1_1216413_estExt_Genemark1.C_2_t10384	Effector probability: 0.893
EKKPSGCYNFYLGTPGTAPAKNPDPKKPHVPRNLFVSRAGSGEEIVDQTSATITQHEDYLESERKGTLKFSQSVSEIQDDLSSRKLRKRFQTPNKINFLASGDGACGPYDSEKQLGVCLWTGDAKSKDPTKSGWISVDQRGNCGKTVFVQRANNPDTLIFAKVVDGCSFNIADHHTGCAQIFLTKKAFEAMKPTPEELQQGAITNLVWDFNTKANMVV
>jgi_Melame1_1216680_estExt_Genemark1.C_3_t10106	Effector probability: 0.664
MPNAVSDAHDNLMPRSLPPQVNLNPRTTSELQGGVHSTNKLETRQWWGRGGDGGGSVFSVANGTPGNR
>jgi_Melame1_1217190_estExt_Genemark1.C_4_t10293	Effector probability: 0.804
SIPEANIAAQETLQGRSTDMSHRNIERRATPNNYCERNRDGTWVCHGP
>jgi_Melame1_1217191_estExt_Genemark1.C_4_t10294	Effector probability: 0.728
SIPEANIATGKTLQGRSTDLPPQDIERRATTPANCYKNERGSWICDP
>jgi_Melame1_1219880_estExt_Genemark1.C_150060	Effector probability: 0.899
KICSWSFYPNPKDKKTSFCVDPAGTHLFPSGNCRPSDPKGSTTTAQKCMFIDPNFPDLREGVCPTYRAMLDYTDLDKPTRKLKGYSCDLLVTGKDPNGRPYAKNTYAKYVCEILTNPKTCTGKGKFITKDPPPR
>jgi_Melame1_1220127_estExt_Genemark1.C_160174	Effector probability: 0.793
VPATLSKRSEHLVASSMSMKEIESKIWGLGLSAGLVNQYAWNNGLSGWGRGCGGFGSFGCTPLGYSASCFSYGCGYAGGYGGALGGLNVLCKNLHLKQAELKGQVDHKENENQD
>jgi_Melame1_1220491_estExt_Genemark1.C_180028	Effector probability: 0.742
KSEPTPKNNKPPVISPAANNVTSSSPIEAGLVFMPNYLKVDSAAVKNFGGYHYDCVTDSCHIGNSTTSPKAVGALTFKSCFQYSSTMGTSPLLPTKVDVLAVHQRSYHYIEKLKTPIGKTTEWPPRVDVVGYNTTTKDHTVSGSRYFHCPLSVPDNLVRPWCFSCTHTTNTTF
>jgi_Melame1_1220903_estExt_Genemark1.C_200124	Effector probability: 0.98
AKTGFICDLPADNKPSEGVCSREGIKPDGGSNLIYYILEPFNAGKRLNNKGGFSWTCDEYKGTVSYCCVVAPDRTSNLAAACRRQVSA
>jgi_Melame1_1221227_estExt_Genemark1.C_210312	Effector probability: 0.651
MPNPISDAHDDLMPRNLPSQVNLNPRTTSELQGGVHSTNKLETRQWWGRGGDGGGSVFSVANGTPGNR
>jgi_Melame1_1222014_estExt_Genemark1.C_260181	Effector probability: 0.602
QTRPANQMIPQAGGASTLQRPQLGGNPQSQQAFSNNLPQTAATVTNINPGLDGVNSLLDADGTLRSNVQSTSREERQLEETVNQFRISSSNQFSNQQLSLQQSFYESLTPDQKTIFDNKVKYLTLTPAQRLKEREFMSSFVTPKVKVANQAGFDAVKRDLLPEAQRDFDPAEGMKNLALTTDQQRRFRDAVQRYLANPSARLEAESATMPPPNQRRFQSNGPSNLVPISTLIIAFLSCFIIIS
>jgi_Melame1_1222596_estExt_Genemark1.C_300058	Effector probability: 0.625
SIPEANIAAQETLQGRSTDMPPQKIERRATPGSRCYRNRQGIYECHDP
>jgi_Melame1_1223142_estExt_Genemark1.C_330178	Effector probability: 0.753
HPTPDWEGGLESITRDMNDNDKGSGVKAVFADAHSGHKADPLLKTASFVNNRVGAQNAKTTKEAQKVAEDSQNFRSLAGQVERMSPNKVSQPAKVAEGKNQTFRGKFRTIFLSWPVKFWESIKNWFSKFFQPGDKNLINPAKDAKGFQTNLKEEPIPNTVKGLPTLSEVSKIKIPAQEPIKSRRGSNNLNKMTRQAPVGKGQFYTTPLDDP
>jgi_Melame1_1223559_estExt_Genemark1.C_360158	Effector probability: 0.69
LTQGGIESSGWIAKDATHLVNRRFNTIKKRQCNPQSPLISGLAAWIPALFRPNLNLGISCPPEDVTRGNSAKTPDPGNTRVTSVSGNVKDEAKEDQQRWLDAHNQYRSTYKVEPLVWNHQLTSAAKSEVSPCVWEHSHGAYGENIAAGQPDIETVVSDWVTGPGEKSVYNPSNPIYSHFTQVVWASTKSISCSKTSCITMKGISLPQSPIIFWACEYFPPGNMMGEFNRNVKAGAGGVPLK
>jgi_Melame1_1223642_estExt_Genemark1.C_370040	Effector probability: 0.665
LNVPSLNVPACPEKAHLQYDKSVPNKTEFPLTTVDLCYGTSTLELVFTAYNETSFYYNQSQGTNDRIYEYEVMEAFIFRGTEDPKTYVEIEVNPGNITFQSFVYNPSKSSNPNAPFDNMFFSDPINDGFISKTTLDKPSKKWISEFSVPLGVFNVEDGLGKGTDWRMNFFRTVTNASFFPDQILGAWSVPDQPRFHITSYFGHVKFV
>jgi_Melame1_1228969_estExt_Genemark1.C_1170041	Effector probability: 0.939
QCLSLRGAAPINIEQCHKALATYQFDNRGLLDSDGYKNKKTCGNCAISMSVVTTDLKGKATLDGYTKQSLKKVMNGLITSCTLKNRKGTMLPAILASQTIPADGTFFAMEIEVGDMKPNECSSTPKKQKKT
>jgi_Melame1_132896_CE132895_849	Effector probability: 0.891
IGKFIRCCDANQGAKQQLGCVGDNFHVANCLGKNVELSCEKVDFLGNQAKCPNDTRQFAFPDKSRCEGTKSPRCVDISGPNTIKDLPVVQEPIGKFIRCCDANQGTKRQIGCVGDNFRVANCGGKNVELTCLGVDFVGNQAKCPNDTRQFAFPDKTRCEGTKSPRCVDISGPNTIKDLPVVQEPIGKFIRCCEPNQGTKRQLGCEGENFTKGICGGKEVELTCMGVDYIGNQARCPDDKRQFPFPDKHQCKSGKSPRCVDISGDGAQGNSTKPAT
>jgi_Melame1_139141_CE139140_10436	Effector probability: 0.939
AVTKLPIHKHRASKREQGQTMICSLYSDAHTQGAWCNRSHMCVGGCGGPYITAQNCREVNENTDALGTPVVNGVEIVHVESVVCTTAYDNYAQGTKACNTETKTYSCRGQPLRGTYATCHGCLSTSHLLWQLDH
>jgi_Melame1_139507_CE139506_286	Effector probability: 0.947
DANALECTYAWNSKEGSQSNYKHNCDTVAPGVITLYQCSWCGRGDRKIPSALNCIDPNGHALDTKGSWNCDAGMDVDESRDRPISCYHTDRDGVAREYQCKSRHLNQQCPFDKCIAVGSNSH
>jgi_Melame1_139524_CE139523_618	Effector probability: 0.972
DANHIECSYWWARPTKDNGFKHQCAVSNQGIPTYYECTACKRGDGKSPTADNCIDPNGRPLSTTGSFSCDGGVVNNPESNPDRPIICYHLEAGVPKTFHCKTRHLNQQCPTDKCTER
>jgi_Melame1_14253_CE14252_440	Effector probability: 0.827
EEVLDLELSDSVFDGPDGLDSLQRRSPKTRKTSTKTNKNVINTITCKGGKGTIQDCYACADLLAKGKISCAMSKTCAVVIVQSANSRNVSTIVKMSAAELKYRLPGALDPSCKASPTLVFESKSFPKTVDSSKAIGVQIFQKPRGSNKVEVCDKATLATLLAHK
>jgi_Melame1_1454_CE1453_735	Effector probability: 0.82
VTTRTSEDTTPDQPICSQIRGPYAIDLVQCARALNNVKASGDPDEPNQLISIKNQTFKISCGNCGITLEAESTQEIKTTTDGAQITLNQIFQNCTGGYGQMKIPIQSTNLQFENNVNLIINPTNSESC
>jgi_Melame1_14887_CE14886_2633	Effector probability: 0.582
SPDLWPPPQQLAQLHIRQAVNNPVAAPAPVAGNNNANNNNNANNNNNANNNNNANNNNNNANNNNNNANNNNNNANNNNNANNNNNANNAQNQANQPATGLITSQNPVATVSSYSPPFDSPAGGLTYTQPPATAAASYYKIAENNPLTFGWNYTNILSFGNSITIAAFCSLNKITYTIATLPAMATALTWDPYLQQQSPGFPPFAVATYTMQIYDERGPTAGPTPGLLSPNSALKFAMYKPQPYTPLASWTCSTCSAGVSLSHYSPIILACTATLVTALAAGWFGVLAGIR
>jgi_Melame1_153178_CE153177_145	Effector probability: 0.98
KECTWAFARIAGDPTHSSCSDDVNTYSFPNENCKPKKNSKMPPAASKCVPAEPNIPKFSSGNCPTYWTMGDYRKKKQAGFSCDLLISQGGGPNGQDKYGKYNCAVLSNMISCTGKGKLISDKRPEQKW
>jgi_Melame1_153903_CE153902_80	Effector probability: 0.964
ISKKQCNWFFDRVPGDPTRSLCSDNVNTQSFPNENCKPNIDPKRPPAASICMSATPQRAPLQNGNCPTYKAFGDYKKNKVRTYRCALMTSQGIGKDGNPNGQDRYGKYDCEVLTNIISCTGNGKLETSNVPNFTEAN
>jgi_Melame1_153991_CE153990_284	Effector probability: 0.929
VSTGKKQCTWHFSRAPDDPTHSWCSDNKDTYSFPNEDCKPNINPKNPPAASKCVTTRADKYGNLNNGNCPTYRASGNYPTNSIKRYTCYLMTKQGMTGKKPDPSKDTYGIYKCDVLTNLISCTGTRGKKVTNSAPNFT
>jgi_Melame1_154006_CE154005_159	Effector probability: 0.941
RDCSFGFRRAPNDPAHSLCSDRTNTYSYANGDCKPFMDPKKPPAGSSCQRADPNLPNFKNGNCPSYMGLWDYKKNQLDGFSCNLMIKKGATIEQDKYGKYNCKLVTNLINCKGDGKFMSKTPTVN
>jgi_Melame1_15470_CE15469_1152	Effector probability: 0.875
KFGSNIGAMCSNAQVPAKLTGFSCPKGSKLSCTNGQLSCSGNQKVVFSPSGFDPLKACPDNHKFGCINVLQECGN
>jgi_Melame1_155002_CE155001_1684	Effector probability: 0.683
LPAPKASVGDDFNMHTLGHSSLAKRAIVATSYETYQISDGTAGTAREAASKLILEPLGLTLSANLEILPLEALKKISKEDMKALSKIGKEGNAQEKNGFNPAIQAANGNKELLGALKRGKTANKVLKLLPQVVVLSAQIAGGKTDQKGKLEKQKKKLSHNLEADKKNSGQKMSSFLSSKSGNPGGTNRQKTSKNEKENEEPED
>jgi_Melame1_157227_CE157226_56	Effector probability: 0.967
IFVGANALDCTYGWSSPVGKKKYSCYTFKGKGPAYDTHICEWCGRNDKLKPAARDCVNESGVVQNGGGPWACDVTIDVDGNSHSDGRQIVCNHIDKDGTIRLYYCKARHVDQQCPESKCKLVG
>jgi_Melame1_158143_CE158142_1477	Effector probability: 0.951
KDLTVSIVDRYSFCLIVPKDPHTNIGDSEYDGGMSLWCQGINRGQGRFNNFWNQVEVSRPKDGVLQMTGCFNLGSSDRFNANDDGGQYDSNGGDGGRGNPVGSFCKQYPAYVQLIEPSAKRACLRCCRNKEDCNVSQDTSGCPSVIPGNYFWCGN
>jgi_Melame1_160815_CE160814_1009	Effector probability: 0.867
QKMLHIVKRDVGPKFQTFCEKTGGKRVVKNDFACTAGPAGKPTRPVCAMPKNKNVRGLVKCTEKGTLKINFADCGKPKIVFCEPPEKTEVSCKEGPTGTAVKNPPHVTCVTNGKPDKHEPQCVANKPNSFNKFSGKLQCQKGAILTFIGGDSKGKNPCPGNAAALFCTPPKKTAK
>jgi_Melame1_169908_CE169907_892	Effector probability: 0.952
VSTGKKQCTWQFSRAPDDPTHSWCTDSKDTYSFPNEDCKPNINPKNPPAASKCVTTRADKYGNLNNGNCPTYIASGSYPTNSIKRYTCYLMIKQGMTGKKPDISKDQYGIYKCDVLKNLISCTGTRGKKVTKDAPNFP
>jgi_Melame1_172187_CE172186_858	Effector probability: 0.662
HSFILAIEGSNGARSTGFGTRLTSRGTLVQNTGIIHTGDMASGQVGPCGRIFGGDGLPPSAIDVQKEMTIAEAAGIPAAGEDGSVPMSMFAHNADGGGPYECVYSSDMSLKEFKPMKISLQIEGEGGKNPEAKEFAYPLTSVFPPDAVCSGGTGQDTCIMRCKNPLGFGSCAAVKLFSKGTQDTSPALSKAMLTGGSKTFKSKSL
>jgi_Melame1_174816_CE174815_538	Effector probability: 0.727
FLDNIPKIEYNTRPNGLAIQTSLESSGVVLSAADQQLINDREFAENMAAQAQRDRAAASWLRHRKLRQLSDMKVMTTSTRKTFEPSQAPSIPPRTAPLKVDGGSIAGKIWMAIAGMTGLAFLVGVIINIKNARSDQLTVHPEPDTTVHPEPDTTVNPEPDAPDTTET
>jgi_Melame1_176674_CE176673_118	Effector probability: 0.924
TVLMPRQMLAAQANTRMMSDGCPNHGGAQTACSLISGDWNTKAYNCPKSSISAAALMTVTDAILTDTNDPKKVKTLPSFPTTCQGQKYYVDHGSWTLFYSVATTCQCEDNVTPVCTAATGLSEKACNIASFELCGLVEKENLSIPCTVA
>jgi_Melame1_176862_CE176861_172	Effector probability: 0.703
MEIFHDGQEVAELSRTPIVSKTSAVDLHGIDQFNCLHRRGLAAGRLKLGRRCQTPLSEDLEHAPHNQHSTKPPDVVINTGREKPGRSPDKPVNTDPGLEMGITRFSRAIKETFAKLKNFFNRNEAHPVNKESIPVIAEEDKQKLVGPPKVCLFHFSFFQPLVTRNACL
>jgi_Melame1_176922_CE176921_11900	Effector probability: 0.692
DAPASPTNNSATAQPKIVTMKCSQAFMPISEADLAAMNSTDATQAPAGNYSSVPTEAACKAFDDPTGGFCNPKSCVGYPVAEQCNEVIITGANSTSLSNTTVARVSCEVNYFKPAPNDTDQRALCTAQDQKIYSCKGRCVGESTCTECVSMSDPALENL
>jgi_Melame1_18050_CE18049_747	Effector probability: 0.723
NSVIIDRSKIQLERHSHRLAARQPKQNTFETTADTGKATPKTKTTGQPASPAETAARDIFEFLIELGQELDIVTNMGTSSSDVTKHIEVVLKALPEGDKLRKAIVTAIADPTSEVQQFVTQATEGRKKLTSLLNLIKKTPDDANVIKKNFEALGEAFATLFSASDSLVAAAIGGKAGLTSQTAPK
>jgi_Melame1_186411_CE186410_214	Effector probability: 0.846
RPHHGTQASFQAVKNLCYSEDPWNYNLVSQDKDIFSGGVVQMDDILNTIHSHPRNSMFMPATSRENPSETFWEKIAERLENLMKNKDQPDSRTEIKEVVKEITNNAKNHQRAYKLCMYMSPRLGFVTSGFNRYQDIVPHSFGHEVHVKKPLKN
>jgi_Melame1_18756_CE18755_893	Effector probability: 0.595
VNFNLNFTSLYPENGAVLPSTGMMYYSACYRASVVKYDSKKQTFKEITIPSVTGQPNTHVSGIEADRSRPLIWAVVDAASAFETNGAQISGPAGLVGIDANDRILYNIDLNPALKEVQRLNGGVEVGGAQDATTDDNGNVYVPVGFGQVILKFDPKIQKTSIFYFKHHPKPKSIGYTGIEFVNSKTLILWNNLNRKIETIDITSPKIKLSVSKGLHLPKSTVADAIYIPSFSNGTCLLLNNVIANQVEVMKTHDHWKSIIHRASISTNQFGGISTFTYEIKNKIYFGSSYFSDNKSHTRTSFPQGDITHAVIKACA
>jgi_Melame1_189002_CE189001_249	Effector probability: 0.652
DNSADLRSSSSPFHSRRSRVDPGHLQRRADPQQELKLSPQALQAASKSAGKFVGTQVPSLTSPNNFINFCISALGKSHNTIILNGAQSKNGPACNGIPMGMIPSQDRLPSCKFESPKNLDKLPAGKTFKVTLTIKNLITGSFTNPDKTFYSAPVQLDPKTLFVVGHTHIVISQVQSLNSNEILDPFKFKFFKGVDDGANKEGKVSVEVKDGLPKGVYRITSISTASNHQPFAAPLAQRGNFDDSIYVTVE
>jgi_Melame1_191105_CE191104_9305	Effector probability: 0.66
KSLLPNMETLQAFPELIGQSLPLNSLGKRSTHQSVKKLEIRQRLLHHQEESNLSQIRKRSLETRDGLLPFLPIGALLPTTLNAAPVKSLTGTAGRITDAGNTGSKQRSGLLKIRRAAS
>jgi_Melame1_192716_CE192715_1965	Effector probability: 0.716
HSFILSIQGSDGVRSTAFGARLLTRGTLVQNTGIFDKDSDDEDNQSNKSSPTPCGRIFGGDSLPGFDIDVAKEMQIAETSGIPTASSNGTIHMGVYVANPDGAGPFKCVYSSDSSLKEFRPMKILHQVEGFKGINKFANNFVYPLTAAFTKDTTCSGGNDKNVCIIKCTNTNSFGSCAAVKLPKGFGHSNSTNESQSDSNTSSPLTSGASRRIRFR
>jgi_Melame1_20896_CE20895_399	Effector probability: 0.802
QDPAIVSTMSLDRRAGAALPPALYMECVGGSLAEICLTDTYSDRVVKSLNKFTPQHLFTTIGSGCKFTSWTESNGADVPMTRDMFGEIIKQTKGYCTSIGLRALRANETATNFKNVFVGTTVR
>jgi_Melame1_209903_CE209902_208	Effector probability: 0.875
NDDKAICADNRVLAWITPKNLVYGPNQTRDLAHGPCYCRPDPKFPGFLGLTCPEDQGFGGVGFVYCSKSQECNYSTQRDNSTYSGETQYSDSTRLSAKFSALMTLCLSLGFLGFFSLF
>jgi_Melame1_217638_CE217637_116	Effector probability: 0.575
KAVSNNETISNSINEPAKHKPNQTGISMKNKSQTMINGSQVCSQGFGQHRTPKSGNLSIKAEVEVSQPCQTKKGVFMCSNSSCHSKDKKPHVSAIGCEGASGPTKCLSYAFKPHIPKQSFESSPIPIQSSKASHPIRRRAVPEKKEQTLVIKPPLECVTTSNPSKILGCQKLESVMECTKCETLSD
>jgi_Melame1_21867_CE21866_121	Effector probability: 0.671
FTMSLDRRAGAPLPPALYLECDGGSLSEMCLPDTEPDDLVRSLKQFTPEHLFYTTRVGCKFTCWTETGGQNIPMSREMFGEIIKVNIIFS
>jgi_Melame1_218987_CE218986_2647	Effector probability: 0.868
FVVPASQASHLTSTENVSSHNVIGSSSVVLSTTQQEYLENLKNWKLIHNQAQKEFGSGCMDRYMATGNQFCDKDLDEDNKATCPINSAPIPKAKQYEPESLSDSLASKFFKDYFRLIQAWLIARRLFLHRQYP
>jgi_Melame1_220990_CE220989_93	Effector probability: 0.972
DANAIECNVFWEPPGNWNTNKQHKCGSIDDDGVRTAYWCDSCHRNDKKLPTARDCIGPQKLTSNGAFACDAGMDENRLAQPDRPIFCFHYTSGGNYQTYNCKTRQLNQQCSSNTCKPIK
>jgi_Melame1_236261_CE236260_311	Effector probability: 0.859
AHNSAPTHNTFTLVRRTTPNVVTQTNGATTPLTSIVPAVLTPPVGLRDALETVHKVNNEMKGHADELNHGFKCVYYNGLSDNYIYRQQSISSLHLTDLALVNPCEKLAACVQRKRFLFFPQEKQVPISHALQ
>jgi_Melame1_237370_CE237369_530	Effector probability: 0.579
REIGQNETSSSTSNYQKSSSNVTSDPHQLFKNEPSPAVESLRRNINFAARTDAAALSRNAAKQTPKLYWIGCSDSRVSEISLIQAELGEVFVERNIANIFKAEDSRTSAGMEYAIHHLNISSVVIVGHEGCGGCVAALASARKNVTEKVPGGKLSVGEQAIADWIAPIRQIAVDMLQRIGGSAERSPTAQESRKQLSTLVELNVFQQVRNVLTSPVVKDARRQGRAIWVYGWIYDIETGKLKQVTSEHSQ
>jgi_Melame1_239058_CE239057_194	Effector probability: 0.655
DYPPPGRCKGECWAHDPALLLRKDGTWFRFNTGNGIGIWKSPSLGGPWKLAGDALRDGSSIPIQGNKFLWAPDVRLIDSTYYLTYSVSTFGSQDSAIGVATSPDMEPGSWKDLGTTGLQSSKSTPYNAIDSNLIKSGDQFLMTFGSFFGGIFQVPMSDPPTKINTQGKITKLAHNSHQGPTGEGSYMFHHREYYYLLYSVGRCCGYKEKMPARGEEYKIVMCRSKSPSSKFLNVKGADCAKSGGSTLLASHGDLYGPGGQGVTFTESGQLLLYYHYASQKTNMTDGDYIFGYNHLKFKDGWPYVTAVDGGKKDRIVEEQRL
>jgi_Melame1_240884_CE240883_376	Effector probability: 0.556
ADSDVANTNFCPLNPKSSIESELEDLYSEVNRMNAYVRDFAKPEQSPERLFDRAYKAICSELKQNASRLRLRKKAGKKSKPAYDKIKPLIDQILTELQDFIIDPSAAVENAPKLAKTITAIRAKAKPLNAELMENAGDQS
>jgi_Melame1_240974_CE240973_609	Effector probability: 0.814
SPTCKPPTDSLPLDKEAKRFAKTLLDVQNNLNTLKNIKSDKDAEAKVLNATADAQCQMVTLTYSRNRIIKEVGGPFAFAIHKYTDKPFENLTKGFVDFQKKTATDAVRDAAGFADGQIKLISDIKKYTDQLSQAKKSSGILKKLPF
>jgi_Melame1_241255_CE241254_2881	Effector probability: 0.945
QNFACERVFNKRVRSWSGFCSDESQTQGGTLNQAFSTGWGSNDESKEYYHCNAPKKFVYCCNGAVTLPTVKGCVSAKIISK
>jgi_Melame1_241390_CE241389_175	Effector probability: 0.913
KEIDCIGGFTNGPVPKTNKAECAKDPEQRDLHLCDPKKCGHNNAHFVSWKNCQSYNPPSKKIITVNCVSYQYKDPEHYLCWDSKDDLFLCSHKLNDKPVISCDC
>jgi_Melame1_244418_CE244417_6853	Effector probability: 0.753
SKMNGGKEDLLQRDTPVEEAQFVPQTAGPSGKLIKPGGGSVYQNHVSNVGAVEVIYTGVSDGSNEYNARTCTIDLHLVPKSAKGTGRQAFNVTAPSATSLAYGMRPHDSGSDQPIRASFVPPVGACGDYYLVVYERQLFQDTVIHFQSAAPLITFKCAGPVRTTIVVD
>jgi_Melame1_248410_CE248409_22329	Effector probability: 0.654
DAPASPASSPAAAQPKIVTMKCSQAFMPISEADLAAMNSTDPTQAPAGNYSTVPTEAACKAFDDPTGGFCNPKSCVGFPVGEQCNEVIITGANSTSLSNTTVARVSCEVNYFKPAPNDTDQRVLCTAQDQKIFSCKGKCVGEATCTECVSMSDPALANL
>jgi_Melame1_249490_CE249489_9400	Effector probability: 0.9
QDSSSQLKCGTPSEPIIDSSCRTAFQQLEKYVDQGRIRRDEPGFQVSCTACKLTLGTVNRGNLTVDHKSVELALNKILMTCPSKGSAVVIKDGSTNKNKNTNTSAILTISYPTFKASGCSII
>jgi_Melame1_25108_CE25107_1433	Effector probability: 0.702
LTPQCDAAGSAHSRLDQQHCDPVLASFVNYGNWVLSPRPVASQSCRSCEVSLQPCGHSVRFSLTLS
>jgi_Melame1_251203_CE251202_144	Effector probability: 0.869
VPTPVPQELHATNTNKTKYISYSALSRNNIPCSRKGNSSRNCRQPAMAVNTYNRGCSRITRCRSAIDE
>jgi_Melame1_25740_CE25739_98	Effector probability: 0.923
AEGVMGFSRIRPLSTRLEDEDEVRPNAEYRCGEIVCANGLRGAAHCASHGCFLGCTNNECN
>jgi_Melame1_25853_CE25852_1404	Effector probability: 0.768
NSITSTTSTTFSNIKYSSNTTTSSTGNIHVHSGFSVILKSYSLGESGVMCQHRARPNTVQPGNNLVGTPVAVNLTSVNCQVQCYPSTYQPPNEGDCKHLIDTFRLPELGSVTIQPETRLYVSYQTCLVVFENQRKENPLVEYTWQRLGCETNRVVVQCETSPYEQPEGGSCIFGKRHMTDSYSVQQGRAYMNLRHSGIQISVQAARKTINESADDDPN
>jgi_Melame1_259642_CE259641_276	Effector probability: 0.784
TTISLDCRYAYGGSDTGVTTCQSGDSPDSQHICNTNSCFSHGQRWVNIDNCKLDDSNDGVSQQRCEDYMWIDDSGSFSCTNPQGNSYHCKSTPNEIASIQCGVCKP
>jgi_Melame1_263569_CE263568_1543	Effector probability: 0.759
EQQCEQDILTLSSLTDMTFLDHSKLSTCEVLIIASLPCLHSPCLFIAYWCFIPQGQHTMNGQGVK
>jgi_Melame1_263707_CE263706_390	Effector probability: 0.984
GQKVTCNRRFKFGGATSSCNDMEGTVDVPAVRGYDCETKSCSNGAALYVEMDNCQRWASQSGKSKQRCIIYKWGGTVQPNRYFCRNAGDQWYMCDYKDNPKKAFVTCKNCRPKATPDPCPNRLVGCKGNP
>jgi_Melame1_267578_CE267577_462	Effector probability: 0.949
SKPNLHTQDRRDSIIAAYCNSRFVGNINRGTCVQDDLLYECTDCPPERQILQYCVPIKDSIPGNWRIPGPGSKGITFNELECPNFTKLIRNGRPFGYGCMAPVSTRITHFCGGVAASARPRSCKRCILPAQRFDGWVV
>jgi_Melame1_269563_CE269562_1747	Effector probability: 0.763
IPIMIFQSDSGASGLNPRNLAQHTNFNALNTRNSGAKGTKIYSSKLDFKWGGYSY
>jgi_Melame1_269587_CE269586_4978	Effector probability: 0.668
GIFSAKGDVKLIDVDRLKKHLKTSSKGTFVAFYAPWCGHCQSLKPEFEKAATNVKNLVVFAAVDCDADQNKASCGRDYGVKGFPTIKYFPGTPVPMDYDQERKAKAMVDYSLRFMPTFAKKIKSKKDLQEKISKSSNDRPLVVLFTTATATTPTFKSLSSVFHKKMEVYTATPKAIGEETAKELFSIESIPSLIVFKGETNYEKFKGKMSYNTLYEFVKEQLQTNKSETQKAKGEL
>jgi_Melame1_273582_CE273581_616	Effector probability: 0.907
EYVVCNARPGLIKYVGNTVACYTSVNGRVKEYTCDWARCNAATAKGCQINSHTWPKDVEFTCDKEYSLPVGVDTKIICEANASWEKNCEAKSDLDCPFTDENHEAECTIITNHSRCHGCTPV
>jgi_Melame1_274374_CE274373_1634	Effector probability: 0.693
LGVQDLEHRSTLVRRRMGVQNDFPKVDDCPQDLCGNLLYSTGQTLFAMQDPCAAQRHADKLLDVAENPKLTNAKTKEQLTALAKALCSAEKNTPDDWSKSPATKLNALYCHEKPKHSILNGLFFKQAPDNDPNFFFDPRGKDRKGRTVKLDEIPETRPLNSGKNATQSKN
>jgi_Melame1_27862_CE27861_38	Effector probability: 0.913
VKVACSQTYLINSSNLRTVCDDGGFTYVFENGAARCQSQTGSTQGDGCENQSVESACEQYSFMQSSQKFECYRMTSPQKTIFKCSNIKNVIWCDGQPSRQIKD
>jgi_Melame1_278735_CE278734_6884	Effector probability: 0.753
SKMNGGKEDLLQRDTPVEEAQFVPQTAGPSGKLIKPGGGSVYQNHVSNVGAVEVIYTGVSDGSNEYNARTCTIDLHLVPKSAKGTGRQAFNVTAPSATSLAYGMRPHDSGSDQPIRASFVPPVGACGDYYLVVYERQLFQDTVIHFQSAAPLITFKCAGPVRTTIVVD
>jgi_Melame1_282364_CE282363_73	Effector probability: 0.888
SVYRRTTSPPNLMTCHSALEKKVVNLQDCKKVATYLASHKVPCANYKSCALMTRASVGQPQAVQVTTATELRYSFSMYFDESCQVTQQVKPRSKEFPKTVDSNLYLTAGICAVGDPSCPTGEQVTSCSPEVSAFLKDLPLSPQ
>jgi_Melame1_293768_CE293767_2070	Effector probability: 0.881
QSYDDQSVPLYITEPACDSYQCEIQKNTGEKLKINWLNPPSGNVMITLEGTNNGPTFTIAKSVPGSSSGCYKGENGQRPCGQFTYTLSNKIRPGKYSVAVHSIDHPDKVGYTDIIKISNDRKMKRSVLPSQHQ
>jgi_Melame1_295957_CE295956_1541	Effector probability: 0.938
HKHKPIGLEVTCGSGWNSTQLNTNNTNNTNNTNNTNNANNTTSYACTDRGVNYNCKLCHGFLLGKDCYKKLGEDHFDLNPSGDVQCTKSYNRTAYEEGGGITLCIDSSDTLYQCSHNEKPTVCESCERVGLTSNP
>jgi_Melame1_300080_CE300079_132143	Effector probability: 0.964
QTYRLECNNQVEVPSGCFTYGYCTGGGFWPSCGGPAADCQQGYDFCRQNCRCRRN
>jgi_Melame1_30565_CE30564_400	Effector probability: 0.658
APIEDVVKSEKVLITSDGGLLATSTEKGKAVSGITGGGVPTRIGGCKAGCCSHPKPKPQKGSSSKIEEIQVKSSLTRDPISSKEIMGKQGDVWSFKSKLLSCFDLIGFFLIER
>jgi_Melame1_306061_CE306060_935	Effector probability: 0.764
REHEGLCFLVGEQTLPADVKPDPNVRCVPSSRAFDSLETLPDVEFGKDDFLVRFTSISYLKDSRVSAVRFAMNHFPITMDKQYIINAMTVYGAINAGLRSLGERPSGKYLGPLKGVSFFLGFQLRCKEGNIFGLRGAKHQLLKVLKNCVHCTDADRDDMKKLGAKFGITGI
>jgi_Melame1_308960_CE308959_91	Effector probability: 0.917
HLDEVSLRSFKINELNQSNLLEKRQFDSNRMNSAIMMKCHISRKYTSQKGLAQDCFQAINYLYNAPFPKPACAICRTCAVYPLDGKQNPVGGINGNPPQLSQGSINAAYNNRFSDKVWVAGEPDCRGYELPNGIVDTLPAPGTFWAPYLLGISAGQGNSCQACSDQLTQEVFKHGG
>jgi_Melame1_309460_CE309459_2614	Effector probability: 0.961
QKKSAAVSIACNQKFVGNIDGGSCGRDKTLYKCTDCPPTNTVFKNCRPLDKLKPAYTIPSSWTTPTADTAGITSRDEYCPSFTSVTRNGKFIGYACIEPVSKKWSLFCGGMNMGVFQPRQCKRCRVESKGWIGDSTA
>jgi_Melame1_309642_CE309641_5964	Effector probability: 0.807
VLSGFDQNHLPYQSDPGVGQYGYNQCGKTATPFSKCQNVYIKSATDFCLFAPPTMQPVGNAERISVSYCTKDGHGTRLIPKDTFHNLHYVRTPHYIQITAVGNFTKVNVPKGDEGGELDPAGADGHGNPLGGLVFGENNQFNHWTEFISDSEFCIRACFNGPKASEYCEHIYDVMGCQWNIPGNYEGRGFDQCEGEDVSLPMGKYKLPNGKIGTWHQGDKTPAPPANPPGKIKTCFGVTPPGQTKYQKPPKIEKFTKQIKSSHHSVGNQKINEMLSDLQ
>jgi_Melame1_309830_CE309829_2095	Effector probability: 0.749
DHLSKNSTTDYACRPIGSCEPCPKEELTNSICEIFGNRRMMNCLYLASSSPALILSILNQPKTYSSELIIKFKQKQKNRRNSIHQNQNQHQSILSKLFKRLISSGYSDDQEEQLSTDLNQNQTLNQIEDHHHDRVEMDLKHQASIGTSSSAGGAEFPTWEACERVVSKERADFYEFLFCNLFLTILSLVIYILRTRLLINRQYNKLIKRIGLGSNLSIIS
>jgi_Melame1_315681_CE315680_384	Effector probability: 0.658
CPRVPVHKWWYTASPNLKLSAGVYIKQVLPDTKSMVIENTEKRRQLVYFWEKGRDPGKSISEVALAPGASQIVELPKGIFSVGSDLNPIQYRPKEE
>jgi_Melame1_323257_CE323256_39432	Effector probability: 0.613
RGGRCCPGDNICSGCWMCEGSNLRNCWDKATAMPSKCEAISDLQKKAACYCKAYAAIAKCWGAGTCCTEYAPTLAVATDLCNLASWPSDQISEGKIKHCVAEARRVADAIWHNDSGVDVPKAQSHIQPYTGGPVATGIAHVKHHSGNSHGGSYADPPPPTSSQNHYHKHKPHHHSGSHSHKSAEKKKKWAAKQKKWKEHHHQDKTHKGRDEGCRDKKNHAKRASYTTLNLSPSEMQDMRLGKRSIKCGIDFQGVAHPDTVPDLVQKAYDEI
>jgi_Melame1_329941_CE329940_110	Effector probability: 0.854
TNIKCLGGYNVEPPVALCNDKDFQTWKCPIAKCGRNGHSWIPMNGCLHNGVAGSGTSNQNCAQYNTSPKATSYGCKNTGGQIYICPFNTSAPPFLSCSDCTKPN
>jgi_Melame1_33007_CE33006_905	Effector probability: 0.92
IGKFIRCCDPNQGPKQQLGCVGDNFHVANCMGKNVELSCEKVDFLGNQAKCPNDTRKFAFPDKSRCEGKKTPRCVDISGPNTIKDLPVVQEPIGKFIRCCDPNQGTKRQLGCEGENFTKGTCGGKEVELTCMGVDYIGNQARCPDDKRKFPFPDKHQCKSGKSPRCVDISGGGAQGNTTTPQGNATTPAN
>jgi_Melame1_333462_CE333461_461	Effector probability: 0.795
TPITPSKSDMTYSFSKDIDWSNGTIYDSKGNVAVRTKMCGGVITYIVNNTAQAFFKTPARNCDKKVVARDEEKTTFTLHYESIQYTLYAWTVTRTDGTNFEWVPYSPSTVGINSVEGIVSLYGQPKKESSRIYLSQHDGTSGALPLGDVYTFKVKAPAPDNISLWETLELLYLLIARKQDCPNVA
>jgi_Melame1_333753_CE333752_175	Effector probability: 0.934
KTFGYKFKCTHGLTGVFTNPSPVVTVACIVAQPKGKPSHQHSCKYTSCSNGSSKTVPMTNCRELGVAPNNPNVSKQRCLDYTWLDGVKYSCMSSVSHTTTCYNTKPKDLVYLTCTDCTKEYSEVSE
>jgi_Melame1_350491_CE350490_487	Effector probability: 0.826
TELTKRAIGNGLYFKCNSGGLGEFCAASIQKGWTAGKLKTIPLKNKPVAYVDPTTRCKITLYTTKKAVLINDVKVLQGAAKQIDDFCRKSNLPVPKAKASGSKAGFNGAFIGKANGQYVVMMLDLAK
>jgi_Melame1_359941_CE359940_864	Effector probability: 0.965
THQCQLEFTFSGGAAKGSCVDSKNGRYNCLRSSCGVNNKRFALRNGCTRYGTRVAPGDPTQQQCEQYSYPSGFKGQILCINGAGDSYLCPATTGSAPFFTCTGCDN
>jgi_Melame1_361579_CE361578_18665	Effector probability: 0.857
LSFVKSFKIPENIPGDFKKFLTDFYTAVDASKAEESVSYFAHNPVPVVTSSGVTVTGKPAIIALFKKRVADATFEKVLTSVNRLDSDRGIKIEVHGTITKTLKSNGEKTKQTYYAELNFLNDQYRGALFKMMSRRSNP
>jgi_Melame1_367108_CE367107_5355	Effector probability: 0.741
HPMTMDKNGFQVDQVIDPKSAALGTHQNERTPIDCKTCAPHVDSEHTTSNYNSAKEFKPAGPVHNKSMSDGKDVNVSEKSMLNPEIVLAI
>jgi_Melame1_375940_CE375939_94	Effector probability: 0.854
TNIKCLGGYNVEPPVALCNDKDFQTWKCPIAKCGRNGHSWIPMNGCLHNGVAGSGTSNQNCAQYNTSPKATSYGCKNTGGQIYICPFNTSAPPFLSCSDCTKPN
>jgi_Melame1_391665_CE391664_365	Effector probability: 0.982
ASHQKKPDPNVQQCGRSWGEFANVGPGNKACLNYGSVHYSCPTDSCAIGKAPADNEKSKTPNPTFTGCQKFLGAFGDNKNLDPKKINIIAVSYYFNFEQKWLRANGYDATLPSRPAVTDGYTCDMPAHPAQVIEVCRNCTLVHGATW
>jgi_Melame1_391687_CE391686_336	Effector probability: 0.981
ASHQKKPDPNVQQCGRSWGEFANVGPGNKACLNYGSVHYSCPTDSCAIGKAPADNEKSKTPNPTFTGCQKFLGAFGDDKNLDPNLINIIAVSYYFNFEQKWLRANGYDAALPSRPAVTDGYRCDMPAHPSEVIEVCRNCTLVHGATW
>jgi_Melame1_403269_CE403268_54	Effector probability: 0.843
KPNPMVLNGFQFLKESINGWGPDELEKAFKKDSQSISSLETCHSYEVGSILLAYLLHLTPGKNTRLASGLFFGLWKVWQKGGVSDTVKQLELKTQSNFVETIKKAYANANFLN
>jgi_Melame1_405621_CE405620_12709	Effector probability: 0.618
GLEDAKHSIKLDHANFDAQIQNPKVGTLVAFFAPWCGHCKSLLGTWDTIAQTFASDSNCRVGHLDANEASNRDLATRFSVSGFPTIKFLYKDSSKAALDYNGPRTPDAFIKFLNENCGTHRASGGLLLPEAGRVAGLDTLVAEFVGLPVSGHASLIKKATKLASSTNEALANYYVKVMNKISTDENWVTKEAARLKKLAEKSATMASSKYEELQIKQNILQVFISAKEKLSSTAESVKEGAQKTAETVKETAEQVIEKVTGEL
>jgi_Melame1_408220_CE408219_5298	Effector probability: 0.561
KSIDRRATQPWLTLPPTPTLPPPISNTLQNINGVKLWSQEYNKAPGKIPIVLNHGGLGYSAYFGDVIKNLIAQKRYVIAIDRRGHGRSTFNPKDEFTFDMFAKDIDDQLKSLGVQKYDVVGWSDGAATTLAALQNPTFAARINKAFIFAGFMVPQDTNPTFTSTSIYKEFVTRCAKEYALIQPGRNFTLFAGKVARLEAKLPQFTAAGLGRINGAKVAIIGAEHDEAVKLDVPNKLHAAIRGSQLMILKGVSHFAPLQNPKGFTEAILKFFG
>jgi_Melame1_408719_CE408718_793	Effector probability: 0.964
KVCNLGYRAVPEAKIAYCKDSAGNFQFPLDKCSYKGDQGENTPRGLNCDKPYNKKSIACEIHDRPNLSARVYCMINIRSPKPKIVTCRDVTLPGTCQDGFGILVSRKI
>jgi_Melame1_411648_CE411647_5820	Effector probability: 0.56
ERRQAVPADFSSLPSCGQSCLIGAATSGTAGCPITDFMCLANSASFKSSVMKCVISSCSQEDMLNIAKWATKTSAALGIPLQLPSAD
>jgi_Melame1_414914_CE414913_3119	Effector probability: 0.812
RPESAILGSLGINFDGLSDCARGCVIKSALGTIANCSLVDIKCHCQDDSYLRSSARCIITSCSVDEAVDAELWAHHTC
>jgi_Melame1_417775_CE417774_1085	Effector probability: 0.568
CVSSDLYSRQVHIGSELDATQQPLLNLSESHVSPSRRLEKRKKSKKTKKKKDPVPPVPNTRNNVAVPGGADNKNPPQNGDPNDPQNSLNLSPQAVQAASKNPGKEKPEQAPSLTSPNNFINFCISGAGKLGNAVIMNGAQTKKANTCNGIPMGMIPAPDKTPSLRIFSPKNMDTVPAKKTFNILIGVKNLDAGHFTAPLETYYSAPTQLNGAAIVIGHTHVVAQRIDSLTSTSILDPLKFAFFKGIDTGVDKDGKLKAEVKDGLEKGVYRLSTMTAGSNHQPIGLALAQHDSIDDMIYITVN
>jgi_Melame1_428250_CE428249_3579	Effector probability: 0.959
EDLVITQGSYTCDYGYSIGTVNGLTGCRVGSNKVANGGDYYSCKPESCTTRNSKADNTQSSFANNFYMVGCKLKLDDGSFDAVGGTSGRRIEQIFPYETRKLGLSKNQKENWLVIQLALAAGQAGQLTTRRNEYVCPATGDNQNTGIVSCTECGYRGAFSED
>jgi_Melame1_428748_CE428747_16696	Effector probability: 0.577
SPLSSIVYQPQAFSMNGVCADTIACVVLDSDWPSSTTFTCQSVKVTPASIQSSRFSMMGGSGNNVSNADWPASASQGCSNSTGMKRSYFNGEWTVYYSIQSKCDCKGAGRIPDCGTLNGGSATACNVATFKFCALEMGGTPCQAD
>jgi_Melame1_432672_CE432671_1132	Effector probability: 0.73
QQIPSLQPRQLAQGAQQLTLNPTLVNPASLTTGNEGGGKPSTPSAQSPNNFINFCEGQTLTNGLMNEQGSCSPIPLGSIPSKDRMPSVRFVAPVNFQRVEANQPIEVRMSVRNLIAGSVSNPANTYYSAPQQLGPNGFIIGHIHMIADKIQPGVQQAPDISQKPAFFKPVDAQADANGIITFVMDPLPDGEYRLTTITSSTNHAPVIVPNRIAWICR
>jgi_Melame1_450465_CE450464_1913	Effector probability: 0.756
HRKCTATLNSAAYGNSWEKPNVKWKSPKHATEGVIDATVEGRIKAPTDLGGTTKSHVCYAQIRVI
>jgi_Melame1_460189_CE460188_942	Effector probability: 0.797
SDSHFTNPHSFFPQCQPLEVPCMENFGCGHAQDLATQTKSMTLIHWCGNLMTVLLKKLFMSSL
>jgi_Melame1_461667_CE461666_1931	Effector probability: 0.951
LSTQECGLFFGPSRVQNKWICQNSGKMAYYCSPPENPKIPLQNCVPYSTPPSQGGQVATGLQPSDVQCDTARKHHRYGYINCGLLSLQKNGDLVTRAFRCEDNNWQLTVAYDCSLIEDRTIYYEVDYGFTEYISTGV
>jgi_Melame1_467994_CE467993_1211	Effector probability: 0.734
FVIPYQATHAVPDVSYSHTALGSSNVVFPITQTNLEERTKFAQEMAQKDHENILPNYEITDTTDSETSEAELTEKAKVNSSATLDSAQSAKDIPYKKSAFHCMVDFWIRLGTCAMILLHGRDPR
>jgi_Melame1_473543_CE473542_452	Effector probability: 0.597
AKSVEYNTHVTRATHHDHDLKVLVSRALAANMSTAPICQPPPSGDPKFEPQLTLSAGIRSADCLSALSGFLKKKNGNWIVQINPTNVKSCGTCKVRLNTTDSGPLWIPLPIVQYGMGDKLDGGLVKLLATCPAHAGTIVIAGGSATGGGIVVTVSKGSGKSNCGPLESSHNDELHMGPGPKKVDNTTTTPSTTAPPPKKSAINSTSTP
>jgi_Melame1_48828_CE48827_173	Effector probability: 0.812
RRHHIRSGSFPDAPCVATLKKANGQDDKHRKWYTPWEVTDHNWREVWPAGSIGIKNGTLFEGDGTGCRVDFAVDLFSCTFDGSAYGLNFTGIELHHSQPSPLPGTTEASRLGPITWTNCPDRLKVHLDF
>jgi_Melame1_489201_CE489200_612	Effector probability: 0.551
STVSRRHIPDPGSTVGLAWSYTGVKNNEYVKDRDVINEVELHDLRNDDGFMPELATNGFTYVQNRYISGIEALDKFSPKFTEAMKEDSVKLVKDLTNAREAVCFSLGYRGGPNSESKKPFPIIHSDLSPSGAEWKKQEIQEAFLKSKDPSIYHLGDSIKRGKHLLILNVWRPVETVDDNPLAICDWTSVKKKDAHKFKVTPSHIGNAIQAWKYQPHQKWFYLSNQKPHEVFVFMQHDSHAQDKHGMNVPHASMIMSGPGSGIPTRTSYEFRIAVVLDD
>jgi_Melame1_49181_CE49180_615	Effector probability: 0.73
AMVGLQAMVPPAYVSPPVIYGCGTAHTGAASAIKWCGGIPERYQRSHQGQFAGEILSDVNHQEEVLSDNEHAKEFTPDGDQEQELLNPSGSAKELMFDDHQQKGFLSPDSRPIQEKNNLCDCRKRVSQSPTLTAPTIEPPMQRTVYTKEQMKHLRKQIKYRTQGFNYKYDLEHDNFYQLDKSDCDCSGYCGRIKIFDSVHPEQLVYETPCCYCGGRWRTKYQANLGESCLSLAVLCPLITWWKAQSYT
>jgi_Melame1_504138_CE504137_762	Effector probability: 0.664
ADKYKEWCGKHYESSAPATPPLGAFANPPAGSFDLRCIATLQPYLSTDELSEASLILDYPDPSARIDVIHPLTGQSLLYKGPVLPGKVSFKIKELGPPRLEPYEVVCQLTKDTKTLVTHFNVSFLPPNPIPQASVVRKNAESGMLTISDKNGLLVPFFPFGFYSADKYDNLQEKVKSFEQAEMTSMNPVPDVPYFNLTQIQEMWSLFNQADIWFQHNMRHSYANITHQGRCAA
>jgi_Melame1_525242_CE525241_66	Effector probability: 0.64
NPIPQLTIAELGAPNSQRGREGSILDPIAVLFRDNPLTDNKSPLLPFPARQNI
>jgi_Melame1_525521_CE525520_4196	Effector probability: 0.728
TPDVGVRPEPRHPNLHGRRRTQQMQGGNGATLTCSATFDGVPGYLSGQIEDCDVVANFIVQARVRCAQYRSCAYMVKEADGRTLINPATDPRFRIVRPQHISYVIRRLLDGCQMIPGLDQWIQATRYPRDDPKWLWGKQTILRDQASLAIRAPQACVPDLEAALTPF
>jgi_Melame1_525721_CE525720_417	Effector probability: 0.676
CIAPRPNWVASRLGNGKISHMLSNYWPVRAFNIAMNGGFPKADRSLTAEFGDTDSLISDSQDLRRVTSALESEHLDIQSLKSKHLSASQKRLRQIQNRQDEMVITDFRKAS
>jgi_Melame1_528119_CE528118_55	Effector probability: 0.689
ADSVRDFTLQRRGLPPCLDKAPAGKDLSDSEMKRLLDVDKKARKDRGWLPSICGKNRVNCVRMPKGVTTRPSIARIAANFTLFNGDIVQVYRYWQSTAQWTFPGGTVNSYMAHGVDWICVKGSMRVTFWSSKDIIAGDPSDRNKSNCKCHYPADGDKTLLVDQKNTDKEHQNHQNQQNQENQKKQKKQQNHQESSPVKTISVPTLTVTDLGPTLGVATQ
>jgi_Melame1_528946_CE528945_2775	Effector probability: 0.899
EEDRKMSISLKYRWNEKDPHFSNMVTINWDRTGTCDHKVFKKNRDTCNPAVATLVPFEKKNEDCIVQVVDHLYNKGKRGKCTAKRNLQFRIDSPFKDNFFLIEIDNICCDHRCKITDTPKVICNAGPPGPVIAVNGQYIDECKNGN
>jgi_Melame1_536014_CE536013_225	Effector probability: 0.828
NPISDKIPYHIPSQGGGKSINRATDSGLGEPLNVIISALSSPEVLTNSGIEKYAKSIGFSKECLGLHDGKKQAANLGDGNGWVKEIQVFRQDFGTSFLGSCLETFKGGNHFRFWRQDGKKAPSGALFLSVSQERNLKHSHAIAPNGYNSGRDKLVAKATKGNTAYGDRTYSTRVEYIDGMLSAGSVGINHAIPQDGKVAVLTITAVPRSHPEKNRK
>jgi_Melame1_539394_CE539393_3779	Effector probability: 0.577
ENPTHDAQPICLKLYPAGKPALGHGKPGHVHGKPAHVHLASVDSGDSPAQRRSLELEEHDEGEHVLKAEHHGKEVPGKEVPGKEGHGKSLRFKTTAPVEWLNTDQGPCGPYKTETIMGACLWQGTDPTGGKPEKAGWLDGSSTKMCRKELSVARAGKPTQKITVKIIDTCDFKVKQPKAACNQIFLTKMAFDALKPTPAESEKGSINNLIWDFKEAARPAH
>jgi_Melame1_540398_CE540397_10770	Effector probability: 0.759
KPTEQAVANGEVASKEISEKFFTGFGSNVVYQYVPEWGTCLANGLQIVNYNGVNCAFHNSFCYRVPGGCSNAGVIYPNVNGYMNYFHSPLQNVGGWNLYNGPNQWAFFSGSGTLGAFPVNRLGSFGSSTFLSFHRRFW
>jgi_Melame1_554582_CE554581_809	Effector probability: 0.771
DQRFPAGVKVEETYVKYRFSETEDWRGVVKVKFARTGVCNRRRQFGLRWRSSGSCDHVFPESKSFTGRHDPFKVDQKWFTGWVRPDRGSVCDANYNMVYTITKAEDPKVTMVIQSANICCDQECPEPKDWQPVWKCLRGPPGYIMDWYGHRVHACPQ
>jgi_Melame1_555295_CE555294_117	Effector probability: 0.815
SNPKSLNEKRLVKRIKTQDAEDIVKSVKKASKEIGDVMKGATIKTVITWYTGHDLLNPFCGRESKWAPTDESLVIAVTQKWSLRPACGDFFEISVAGGKSVVARVVDLCGGCKPEVPHADLSKAAFTKLFDLDVGFVSGLNMRKVDPPKEWNEKLYGPRIL
>jgi_Melame1_585390_CE585389_3254	Effector probability: 0.582
LAPSRVRDVGSHGITFEDAFTAGKEGYIPKLDKGQNPSEALVELDLNRLSVKKGEIKVRLKSCLKKKDTNNINRQVGKDKKKVTFSDPVSDLIQLYPQSTTEPEEKRPNLLSRIRLIMSSFFQQTNKSKNKYQEDIQ
>jgi_Melame1_585446_CE585445_3173	Effector probability: 0.613
LFIHRAHGTPYGAEFENGIREAEGPYADIHMGQGSNAESLSQVANNQSPVTKDGREAGPKSCMKKKTKDKMDGTQDFMK
>jgi_Melame1_596129_CE596128_1095	Effector probability: 0.888
KSVHHNATSLNSGCYRHMLQNYECVPSATKKRCPPKGMDIKKVSKVLPKEHFDGVGYTTSIPTNPVAGGDGICGRYESKTTLGVCLWSGSNFIDGSDPKTSGWLNGGLKKNCNKFVYIQRKGKPETIQYARVLDGCSFNTKDPKVGCFQMWMTISLFNKFKPSKEDSKKGSISDSFTWGFDNEFGQHPFNAPV
>jgi_Melame1_598502_CE598501_1387	Effector probability: 0.64
ASIGRSGPVNSTASIDLTPTKLCSGKIYVVGDSVLPALGTYVIEGALIEQPLSLFRTRVHEESIKFFWTENSNSHYGHQAGLSFGLVAHDLCRVLFGSSLWQPETLACVQDVNQRQACDDLADRLATQVKTVGVDAVTRQWNFAIQLLIGS
>jgi_Melame1_599138_CE599137_6646	Effector probability: 0.647
HSLHSKTLTLNKRTIDQQSLTTDFQACETSLENYIPIFTEATRTGDNGKIANGLIDIRHSFALLGSKCGVAASVDDTLASTLSELFFECLTKLQILIKILHGSPQFSNYEAGLLRLQLPLNILVSFLKVGGVDINSMINSYGDSIDPSFLVTAGIKLNLAVLPTLNLKIAHNVVNHVSNKVINGGKTTNEAVGSLLGIF
>jgi_Melame1_627629_CE627628_414	Effector probability: 0.968
GKCEVCMYDGTVYRDQNGDIAAPTLCRQVADEMTSDNKDTIRSTCVYKNWYTHFKDAYGQKTYCRIQCDKPTPCRVVSRTALDPQGLPYSRAANLGRMDLPCNEWPAN
>jgi_Melame1_633279_CE633278_421	Effector probability: 0.563
GIPEQYFVGQIAREYKDNSDVQLYQPFNLYHTSTSSTKPQSKNFKQIKAPSPIHNVNEINKLLHLKPKIQSNNHLSMCLNNLASKLETLSRSVTSSGSLSPSVFTKGGQFQKTINVSVHILEKYDLKPKERIWVLAVLRHLQGYLPNGDLPQLKLDMHWGPIRRAAVQLHLTRGLDLLRASQKIYKASGNIEPALEEALEKLTIIDWIKAKSKEHWADKNV
>jgi_Melame1_633541_CE633540_332	Effector probability: 0.931
QSTQDCGYFWGPSVSKPGKWLCQNSGLMTYYCSPPKNKADRKVTLLNCTPYKKFPSLINGLEPSVSPSKQVCDSAKSNPKYAYTNCGKVTVVNGKFQVTAALRCLEFKGPLKKATGCQPIANQLAYPDVDYAFLEV
>jgi_Melame1_63361_CE63360_929	Effector probability: 0.9
YKGWGDPACSEASNIQGSDCLCALGQFFESSNVYTSVKNFTASEPQSYGSCTVVLRTSTENCSVGQEYLRSGKSPALEKLKGNRGGMDYLITKCIDHQTSGEVQIFEDPQFTRPTPLSCNWNIIISENK
>jgi_Melame1_659134_CE659133_402	Effector probability: 0.968
GKCEVCMYDGTVYRDQNGDIAAPTLCRQVADEMTSDNKDTIRSTCVYKNWYTHFKDAYGQKTYCRIQCDKPTPCRVVSRSALDPQGLPYSRAANLGRMDLPCNEWPAK
>jgi_Melame1_66606_CE66605_769	Effector probability: 0.805
TFNFAKNNFKFEGGLALQDLSWTADQINGAIEKLFVSFDHQKIGDVIDHMHPDATFINLGDIFTGDKIGKGIRAYLPKSSYIPMQIFNTEISQVYCFDPEFNPGVDENKMKVFITGQMERGLELMGIGKLRSESMTLNVQMTLVKTKKGKIQVLEFNRLKPHPQSARYLNAECGEFYKTLGTRVLN
>jgi_Melame1_697818_CE697817_1006	Effector probability: 0.809
NFVGMGRKCDGCSKYKTFEDVESHICSKAIACPQCNGGQTKCHEVAALSQQCRECHKTRKLAKDHDHEAVACHACIVARTASAEFVELGNNCDKCRRYNQWKSIEEVRMCKQNFVCARCPGITECPEAEVYFYQCKNCHTIVEIKNKHDHKSVLCLRCKPQDPVADSSVTRGLQTKRRRVRHRNF
>jgi_Melame1_697927_CE697926_1048	Effector probability: 0.918
NFIGIRKKCNGCSRYETFENVNSIICSKSISCPQCDGQTECQKVAALSQRCSGCGEIRNLRSNHKHKSVACPSCVVAGAESVDLVPPAQDCRQCGPQKTMASIGGSGKKCNTHTTCHRCGRDTKCPMVEVHFYQCSTCKTIKDIDNKHSHNSVVCPACVQQCQELLAVPLL
>jgi_Melame1_698440_CE698439_124	Effector probability: 0.722
GRTEKQSRDVVDYYYHDHQHSARRSVQVPSSTTAVNGAGGTLTGVIAANGTDAAAANGTDAVAVNGTNAAALNGTAGIDAAITNATAGNVTGANVTAATAQDANQTVTYHAADASAGLNDIVTQLNATNQLLSGAKIVIVDARQTQVVIIIDNNRNQNRNKNKNRNNRKNKGQNGNNHRNKMGLKKSFKNGKSRGRLSN
>jgi_Melame1_702584_CE702583_880	Effector probability: 0.665
STVPRDLDDQSLNQPICGSDPQQLNWKDCHRALLQVSDPKQPFIQPGGPTVTGKFNSCAVTLATTDNSNISVPWTSVLYRPDHQSGFQVYRNTCGTKPGSIRIKGGSSSTCSLTITFACNGQNQTS
>jgi_Melame1_720930_CE720929_574	Effector probability: 0.972
DASAIECNVFWYPPENGDTNKQHKCGSIDDDGVRTSYWCDSCHRNDKKLPTARECIGPRKLSSTGAFACDAGMDENRVTQPDRPIFCNHYTSGGNYQIYNCKNRQLNQQCPSNTCKPIT
>jgi_Melame1_823459_gw1.3.3.1	Effector probability: 0.771
TLQWGNRSNWNANNNKDCCGGVSRRRTREVDMVDILERNQQEIVFCDCTLDQVRLIRMDNIGGSPVHPETAYSIRLLQLHHSLWKYCTVQTQGFTLALDECLDPADPLILTNPIRQPRRWQKTFSSAIDAYRHMLQKEKDLALCALSLTPLDQLAMNCPRCFGPLQPNEDPDECDYRFCADGNFQHR
>jgi_Melame1_8297_CE8296_26817	Effector probability: 0.965
QSPGYNVVCCDKVNDICGGPIKDLKCREENSNRTFPYTCQTDQAKPQCLKGGNLNQQVCVNFGQLTCQQIKK
>jgi_Melame1_85845_CE85844_11	Effector probability: 0.71
VKTPHQRSLGLAPSHHIPWKSRKNCVQAPSATTDLKGDKFGEYSLDGNLPSKFRPVWTCCQGIFSNAIINAPSLSISAHVTPSFRHYLYDLYPVTHFRI
>jgi_Melame1_86140_CE86139_210	Effector probability: 0.944
LLKGFYCDLPETYKPSKGVCAPPGLRPNGTDILINFIKNPQNARQLFDPKKTAYTWWTCDYNKPLVSYCCTVIPDNTHKVAAACRRQNSN
>jgi_Melame1_879106_e_gw1.2.1263.1	Effector probability: 0.623
CETLKPLLLDAETKRFVDTLTAVQKDLDTLKALKNKTNGQDSVLGVAMNGYCKLVTLSYSRKQIIKIVGDPLAGLIKQYTDKPFQKLDKGFVDFQKKDLPAAIRDAAGFANDMTKLIKEIKQCKILQTILGYIISIIIFELTVA
>jgi_Melame1_879299_e_gw1.2.425.1	Effector probability: 0.581
QPGPCDGSCFSHDPSLIQHTDGTWFRFNTGKGIGIWKAPALRGPWTYVGDALKGGSSIQLAGRNDLWAPDVSRVGKTYYMYYAVSQFGRKTSAIGVATSSTLEAGSWTDHGGIGVQSSDNSPYNAIDASLLLSGGAYYLVFGSWNRGIHQVAMQFPPKRKVRSSVAINLAYDPSPPHTGEGPTMFQHGGWYYLLFSSGICCGYQNKKPDPGAEYKIVMCRSRSPTSGFFNKAGVDCLKGGGTTLLASHDNVYGPGGQGVIDTPNGLLLYYHYTNPQRGIADADNIFGYNYLSFPDGWPAV
>jgi_Melame1_879586_e_gw1.2.575.1	Effector probability: 0.787
YPDSIDHLERRDLTDSKPDLSTELIKRRTSPPNVIVCNTETAGVKYSDMRDVNKVITFAVQNSVPCAYIRSALFIVYDDNFQPAAFRYSTAANVKNWVGSSINDGSCTIQRPVIRNTKPIASSPDDGLSFNLGWLNPPQPEDVVQVCSPEVLRVSLERLRATSTRQ
>jgi_Melame1_879767_e_gw1.2.482.1	Effector probability: 0.73
KNKPKNHDSKPDGSPKGGGCSYHGTNDVAKEIAALKSEVARMDKLVGELKSNGLTAQKYKAVALEAVCSEHKQNGSRDFLAKKGNVQNKGAEIRKLIDQITAALETFAKGTNQTAQKAAELATTVTNIRGKAKPSKAILSVNLHPHPLLINTSMKFKLSRTSGLIELLKSMEKS
>jgi_Melame1_879946_e_gw1.2.1130.1	Effector probability: 0.555
SSTCKPPTDSPPLDKEAQRFATTLLDVQNNLNTLKDIKSDKDAEAKVLNAAADAQCQLDTLTYSRNRIIEEVGGPFAFAIHKYTDKPFEDLTKGFEDFQKKTATDAVRDAAGFADGQIELISDIKKCKILQTTFVRIIFIIESELTLN
>jgi_Melame1_881299_e_gw1.3.583.1	Effector probability: 0.938
AGNGGVPFGCNRKFTTLSRDTALCKGESPDEKGHKCALKSCWYAGHQWIPMTSCTLNGSKDKGTSSQHCTSYEFISWKDGFTCINSGNVPYTCNYAANAGQIMRQSDFSYISL
>jgi_Melame1_881463_e_gw1.4.1126.1	Effector probability: 0.621
TPLPASPYQEKLSMSQIGIRNNLSAIPGRHAALEPEIINASDERIEPEFFKVQSQYLENLQTADESAHITRTKMAHSPGLPPSYQKFWSITGLEAMPGLQKISQKNAFWISSFGANSDLPDHALTYDPVVISKVKDEQSNEFQSNQSPVQEINNIQFKLRKTPKNSNRIHIKRSDQPTSTSSVQEESKFDSHVHLGPSDLAVLLSLLGFALLAILTSIFGTKLKQKLTFWKKG
>jgi_Melame1_881899_e_gw1.4.230.1	Effector probability: 0.685
RDPLLEFRSNGFVHAVEVARSGSLNESIDKCYIALKHNESQSVPAGAHNSTSTETIDDSNVISARLLTIDPMETSNRIITLDNGKDCKIAILLLVKEYKNRPNSKTFSSCPGEADIHHKESMQMRDFEEDHLQLRFLPDRLNLHPSAPILSTSPRLYATKTDTQSVIIIQSLKSPWRNLPLIT
>jgi_Melame1_882896_e_gw1.5.418.1	Effector probability: 0.767
EVNGQYGFCKSMTTIATMNLDTDEVLKCAIKASAYGGIDTVLEPGSIYSLKGRILALNRKQVQVFYYEPDTAIHISQSDAFKSSLTNKALVTGLRLIISRDVEKVTPEKENITIVMVHSDFNPSPSVNQESFEVKYRCNWSPLMVKLQPLLIPHREALLSGRIIGFSPNQNMWSVEVS
>jgi_Melame1_883349_e_gw1.6.464.1	Effector probability: 0.65
LPTTQDKAVINRLTKTFAAQLQAGNYQGLYDLMGAGARVTINNKLFHQTSQVSSRDAFAALFSAYKPFAPITLAKTDAPVYLSTANNFKVRVGAVLGLKVNPFKVPIRLESEFTFKTKTPQIYKVQSATLTIHLQGQ
>jgi_Melame1_883460_e_gw1.6.857.1	Effector probability: 0.641
HRPNPHHHGRRNLATEVITTCKNPKTFAMTFDDGPFIYENKISDYLHNKSIRGTFFINGNNYDCIYNQQIVDQLIHTFKQGHLIGSHTWSHPNITLLTPSQLNQQLELIEIAMKKILGVKPRYFRPPYGDITDENLKVLKTRGYTVVNWNFDSGDSLGVSATESKNRYDQTARLFPRPQISLNHETIQSTAEIVTPYAVTVLKKAGYRLVDIAECLGLPSTPQQFYQSVGKPEKRDSSWTCDGSPVPGMGPGT
>jgi_Melame1_883972_e_gw1.7.723.1	Effector probability: 0.901
QSTQDCGYFWGPSVSKPGKWLCQNSGLMTYYCSPPKNKADRKVTLLNCTPYKKFPSLINGLEPSVSPSKQVCDSAKSNPKSFYNEYLDCGKVTVVNGKFQVTAALQCLEFKGPLKKATGCQPIANQLAYP
>jgi_Melame1_886917_e_gw1.11.667.1	Effector probability: 0.98
TLHFNCDSKLYSNGICASGSAESTTPNKYVRVRKAINATLTKENKFECDGDERVWWSYCCTNALPKGEETAKDCVLGQKI
>jgi_Melame1_887341_e_gw1.11.616.1	Effector probability: 0.708
DDTFRNISKQWKKHISYYIHMAGMPSNLMHLNFETLILGTSNTASELELGNHVVDQLNHQGAQACDSSISQESMIMAIPLCFLGDSPTHAEVSNTSDPGSALTPCCMCPLSASSMADKKTPCCIQKFLGVSSGGVQTLATKRCWNDLIVKTHQLWKLSTQPGILQELEDIGKPSGIKDGSKQAFIECLKDCHRQNPHDFQAPHQLAKYWDQKYESRSFNPFLGSLSHVFSFLKHAWMLRNLPQLMGFENEIIPTFCCCQCLGGHVVQHGYVTSCGIRGLT
>jgi_Melame1_887890_e_gw1.12.276.1	Effector probability: 0.675
TPVAPRSLVGQQNVTLPPLTYAYNALEPVISTQIMTLHHSRHHQAFVTGLNNALASYSAAVQSGDLPKQIEIQGLIKFNGGGHINHSLYWKNLQPVNLGGGKMKPGVFADAVQAQFGGLNGLKTKMNSVGSTFQGSGWLWLAREKNGKKLSIVTTVNQDPLVGPLIPIIGIDMWEHSWYLQHFNVRATYLTDIWKVINFDEAERRFKAM
>jgi_Melame1_888160_e_gw1.13.487.1	Effector probability: 0.641
VVVVEVNAAVAQDMSPINHALARRDLPPCEQIWPTENAPTEDQRIEDLNADITAVKGPGWRPSVCSKPYWNCVYVQAGVNNPRGGFSLAASFPLDDGSHVEVYRYWQSTIQWTADGGTVNSYMAHGVDYVCVKGTMAVQFVSSGRNLVGNPETPNEFTCECHYPLDEDKVIFLY
>jgi_Melame1_889284_e_gw1.15.700.1	Effector probability: 0.928
IPYPNQSQLGTNSAISRSSTQLQKRSFVAPVTMTPCYVNDYIVRQQKIETFQEKEDKRSTPAILHKNLRIGCLNGKDCGRGKCV
>jgi_Melame1_889624_e_gw1.15.134.1	Effector probability: 0.97
YSLECRGAYYPHMGHQAWCQTDSADLNSAKLCTGSSCSNKATNTGFVEMENCVWNDRPHVDGVSSQQCVDYEWNDTFAADGPGVYHTFSCTNNGHNHYYCHVEPSKTGFITCDDCQK
>jgi_Melame1_889733_e_gw1.15.663.1	Effector probability: 0.858
SSHRVTLVNNCRTTTTMQLPGRGNFGAGTYNFDGDIRGGIAQACGDINGVGCHSIEFTLVDGVSSADMTLIPPHKFDHPAKFTLSGPSGTQSASCPNSNCGPKNAFYKFDDYSAQRQVTGSGSSISMQFC
>jgi_Melame1_890238_e_gw1.16.655.1	Effector probability: 0.596
RGVVFNFDLTTDMRTADFDDPNSPLSKLIAYVVKGFTQPKTTYLSIHSRQNFVEMGIEIRDSSIFCPGENTNNCQHGFRRTDVLPAIDKTTALSGTTVFYQSFRTNSRLPLNLDHGYLLASIEIPVSDHVFDIFTGVQLGGSSQYNGAMIRVRDLNTKVLYATPLRDNTLYNFAIAVDWNSNTLTVYASQGDNQVVKVAGPAPNDPKVIAAENVQKGEWHAQLIKFPIPNPQDSPERQQDVPHYGQQESNIHEGVYFSRMYVEKLH
>jgi_Melame1_890488_e_gw1.17.182.1	Effector probability: 0.667
LIKGIDPKNPPYKAIPDGQSGYNQCGTKSSPDSTCQNLWIKSATEFCIFGPPYMAGVSATERDAVSYCTMEGYGTRLIPPGTFTSVHYVILTFDQHYIQISGRGNMTNINVIPGNDGGEMDVETLIGGLVFGKDNQFEQWTEFLLTDEFCIRVCFNGPDAWRYCNHIYDLLACRWNIPGDYSPGFDTCKGNDVPLPMGEYRLPNGSIHTFHQGDLSTPAPGRPGKVHDCQKIPPPGASYNLSTQPKLPQ
>jgi_Melame1_892727_e_gw1.21.170.1	Effector probability: 0.877
TVHTLCYNYFMQKDGCVFSANDPSKRCAPDGHPPKRGVSMLKPAGQTQQRRDLHSLERRYDTPSGSRSFFIGDANGGGVSIYNLFKSSQPGACLWAGGRDAQGNPTGGWVASFKQSNCGKQLYLMRKGRPDTVQYIPVVDGCDFGITSPDTGCFQIAVTEKTFWDMNPTEQEQKQGYLTELTWDFNNLDGSNSRNGPV
>jgi_Melame1_892738_e_gw1.21.401.1	Effector probability: 0.662
VDPSHPPHKSEEGQSGYNDCGSVDSPNSQCQNAWINSIEDFCLFSSPTHADVGDSERVAVAYCTRPGHGSRLMPAGTLQGVHFVQTPHYVQITGKGDFTKLMLPQGDQGGELDPHGADGLGNPIGGLVFGNDPSGKRIQFAEWTEFIAADEFCIRACFPTADGRAPDYCNHIYDTQGCAWNMPGNYENGFDSCKADDVEPMGEYQYKGANGKYTTYRWYQGQPNRPEAHPAAKTSQCKNYSAAAINPGANYGSAPTSRNMVKPQPAKAQPSPKPNTPLEQHMSRSKTRRSAF
>jgi_Melame1_892772_e_gw1.21.191.1	Effector probability: 0.606
NNQISSVFRCPSNDNAICANSWRGQNSLGVYAVVQGASAAVDSGWRTSDHDIEWSCDHQGKQGDFCCRSKVVSDMFSFSM
>jgi_Melame1_893656_e_gw1.23.425.1	Effector probability: 0.774
RTFTIRNNCPFTIWPAYFNNPDSPGRINGGASPAGWEAPSGDVRTISVPDGWAGRFWGRRNCNFGGGSTLPSTCVVGGCNGGLVCDASTGTGVPPVTLAEFKLNGDGNQDFYDVSNVDGSNLPVRITNTKGCSTPQCGVDLNPNCPDDRLKVRDSNGVTIGCLSACQANLDGNRGDSANCCTGSHSTAATCPSSGVQYYNFFKSNCPDAYAYAYDESSQSALWTCSANGGGSDYTVIFCP
>jgi_Melame1_894004_e_gw1.23.111.1	Effector probability: 0.742
GVHANRYGAGQIDNSKKQHSMMQACAHPQGDFYMQNFATKAWLSYHRNPQTIQPTIASKRSVISLSNYGPGTRVRPRSSNNKCLASQFHSETGVDWAATMYVCSTSHTQKVDAGNPINKQQWLFIPVHNRRDTYYLVAVDHLNDMQTRALSSRTLQTAGGYISTSMDLFNTRDPTQMWKLVKA
>jgi_Melame1_894102_e_gw1.23.601.1	Effector probability: 0.833
NPRNHQDLFTRAAEINSTETITSTDNRTSSETNLMTCHANSTNKLIVDLEHCNKAATYMASNKSSCARYKTCTLMTRAGIGKAQAVQVTSPAELRYAFSIYFSEQCSVTHPIKRRVDKFPKTIDGELYLTAALCDRSDSKCNKVEEVNVCSSSTFEQLKDAPANLTEVPKIGSTQDSTY
>jgi_Melame1_894127_e_gw1.24.533.1	Effector probability: 0.863
QSYTLRCNNQVDVPSGCLDYGYCAGGGFIASCSRGPTECQNGHQFCFQNCACVRN
>jgi_Melame1_894136_e_gw1.24.107.1	Effector probability: 0.569
NPLTSSKPDPLTTRELLHPRAVGQLYQTCNKPGLVALTFDDGPWIYENTISDFLKARNILGTFFINGDNYDCIYNQSIVNQLKHTFQQGHLIGSHTWSHPDITKLKDAELKVELDRMETALKRILGVVPRYFRAPYGNVDDRTLDILAKRGYKVINWTFDSGDAVGEPPEKSIKGYDELSKSFPSPQIALNHETYDTTANQVVPYAVDVLQKAGYKLVSMSECLGYKNTPEDFYQYVGEPQERDVSGFLI
>jgi_Melame1_894224_e_gw1.24.389.1	Effector probability: 0.614
GPINTYPLRLAAQPKCGSLGSAQFNNLNSGIDLTRIKTIYGFGDSYMSNGQTIGTTPAPAVQRNPNDPHFGGRASNGLVWVEQFGNEIGAVVKDYAAGGASVSRALSPSDVPQTDMIGHVQTFLNQHNHVDASSSMAMISYGINDWASSFRHGTQNLPKSAQELLRQTEHLVQAGIRNVVVLSPPMTSGPLVNFNNIIWNGLKALRTRNPPINIAYVDFTALYSAINSNPHSFGYQSTGSCLPSDTSTSGACSNPNTYLYYLPRHPQKLTHGLMAEWVKGVLSNCRS
>jgi_Melame1_894283_e_gw1.24.485.1	Effector probability: 0.702
QNQNDNLQSNTFNIGGGNDNNNNNNGQNNHNGKQFKNEVSLANNNNNNNNNQGGNQNSGKNSDPKTSLCLDPSVIQDNSKSNGITDQSNPDHFAPSLTSTNNFINFCVGQTITDGKQIEQGSCNPTPIGSIPSKQNMPSVKMFVPTSRQKLQANQPIEIKIAVKNLDTGFFTSPSNTYFGAPQQLNSAGLIQGHIHVSVQQMGEDDDVPDTSKVVFFKGLSDTANNGILTTTIPQGLPDGKYRVATITSAMNHQPVVVPVAGRGSIEDM
>jgi_Melame1_895377_e_gw1.26.162.1	Effector probability: 0.82
FDRSQIKILQGNDDGWAEANIRAAYKVFTQAGYQSLISAPTENKSGSGSFSAKPKKLEKVGEYNSIKKGSPGTGHDEEDDHIWYVNAFPLDGIRYGLDNLVEKYLGGNPQLVVTGPNVGMNVNIMDFFSGTLGAASYAANRGIPAIAISAAGGLRHSYKDSNAHDSSHIYAQASLRIIEALLQTPQDSSYLPVNTTLNVNLQAAGPGTNCQTASDYKFVLTTIHRVYLDHDLSHCGSNRLKSEASIIRRKSGCWASVSVLHNRFGGRANVAEQEYVRNRFGDFLSCP
>jgi_Melame1_895379_e_gw1.26.11.1	Effector probability: 0.903
QETNQGQTTQCTRYSRANTTQPSCNERYTCAGECTGPFITAQNCLLITDDTDFLGRPKPDTPANSPVTNVICNVGYGRNTAAASACLTDTGTYSCNGGMVADTYASKLLFYVIIDQKRVTLTSIRSFSVACYECIPL
>jgi_Melame1_895661_e_gw1.27.546.1	Effector probability: 0.69
IPARQETSTSKTSQGTYWGGNWAGGNCGFSTWPQPSNYPEIAIAGNLWESGAYCGACLKVKGPGGKVKVGIVGDQCPDCPPNGLDMEPAMWSAVSGNASPGKIQITWEVVSCEMSTPIKLINKVGVSAHWFSMQVAGANNPVKSLEISTDQGKTWKPTKRQAGYNFFQPDQAAQGTSGDIRVTCSNGKIVITKKVSFTSSGMQNASGNC
>jgi_Melame1_896044_e_gw1.28.323.1	Effector probability: 0.61
KESGLSEFFKRSEEPEHEWVDITTALMMQGPDPSNRLTQRDHVFKRDTSEVFVKRDPETGKIILPRSWHEVQGLVRRHLSTYASAKLKKAKHHASHAMSVVITWYTGHDLLYPSCVTSSDWAPTDDSMVAAVTIAWSDKPACGKFVKIRHASDKEKSIVVRIMDSCGGCASGIPHIDLTKAAFTGLYELDVGLVSDLQATMVDAPVGYTWTDEDVAKYGPHEL
>jgi_Melame1_896822_e_gw1.30.182.1	Effector probability: 0.618
NVLYCKFENWRKSSGRRDYLVENYLEKLRSGKTGAPLGDRDPNFYFTL
>jgi_Melame1_897339_e_gw1.31.319.1	Effector probability: 0.985
VHSSQINQEIVTVDSASYAVNCARQFGGYWDDPYDRIACKDVQRNKYLCDKSTCFVGTLAPSNLATYGEHKF
>jgi_Melame1_897453_e_gw1.31.459.1	Effector probability: 0.668
IPARQETSTSKTSQGTYWGGNWAGGNCGFSTWPQPSNYPEIAIAGNLWESGAYCGACLKVKGPGGKVKVGIVGDQCPDCPPNGLDMDPAMWSAVSGNPSPGKIQITWEVVSCEMSTPIKLINKVGVSAHWFSMQVAGANNPVKSLEISTDQGKTWKPTKRQAGYNFFQPDQAAQGTSGDIRVTCSNGKIVITKKVSFTSSGMQNASGNC
>jgi_Melame1_899146_e_gw1.34.54.1	Effector probability: 0.915
KVRLEKRGDLSDLPACSQGCYFDALFNNNGGCDMSDYGCLCGKQEFRGSMNDCFYSSCSGEANDASNRVAYVRKLQLRMRL
>jgi_Melame1_899785_e_gw1.36.172.1	Effector probability: 0.897
HACGVTGSIRIKKKDCFRAMNDFPAINGQITTKSNQLSAFYGTCQLDLSTADPKQPIQTTTAAIEDGINSDIDQCKGYTTINLDNDMYPDVSVQMYVGAHKK
>jgi_Melame1_899814_e_gw1.36.201.1	Effector probability: 0.555
SEITSISARDDNRDRSRRHTQLQTRQKSQYADHPDWFYLNNKEWYKLDPTQQDHMRFHAYLAMSVYGDYTKTCPKTFLKGFTVLQNFEGGYIAQIPEMVKIVIVFRGTGGYNIDWTPTTLEDIVPDCAGCQVAKGIKQQYLRIKSITNDFIVAKKAVIRTKLLFSVTGHGTGGSIAALAGMDLGARNLVHYSHNSGMPRTFNMPAVIRYSNLFQVLSGQSVVARNDFAVHIVPLGPLVHIGSKAHITGDKTQWLKNCFGDNEDKRCLGDGSSQSDHKYYFTPLGQCGSANKVI
>jgi_Melame1_90045_CE90044_63	Effector probability: 0.849
EMRLSRREGVRRGSGNACTPHNLYCQREAIAYVDGEFGVKGYVKFIAPYKSDEVKVIISIAGLDKYSGATGPFPYHVHVNPIKNKDCESALGHLNPFKLPETEVCNPKDFKSCEVGDLSGKHGKLTPAKPFRSYIDSQLKFSPEEFSFVGRSVVIHDSNKKRIACGTIVFHPTKA
>jgi_Melame1_902492_e_gw1.44.95.1	Effector probability: 0.604
IEVEGQIAWTPLLHAILQCIGSNSKITYSLMFRFFCAPDISQISPDSRVIIGPRQQDQAFIRRDGTFVLQDVRPGKHVLRVACREFGFLPLMIDVSESADDAPVVKHFIPGQAPPPDGYPEPRLSYPIRLVPTNQLRYVEERAGFNPLSMLLANPMYLLMGGMFVFMMIMPKIMSMMDPEALAEVQANQANMHKQMASVQSLDFASGLSKMLSPSGDDNPPDQVTSKSTASAGKTIPGSNAKKRK
>jgi_Melame1_902736_e_gw1.44.219.1	Effector probability: 0.945
ACGITNNDQDYICAVSKLLFDSFPAPGGNPNENAICGRKIHATYKGRTVTVTVTDRCEACAVHDLDFSPKAFNDIGDPNEGRLHGMTVSVFHLFSLFKKMIAD
>jgi_Melame1_904543_e_gw1.50.308.1	Effector probability: 0.945
ACGITNNDQDYICAVSKLLFDSFPAPGGNPNENAICGRKIHATYKGRTVTVTVTDRCEACAVHDLDFSPKAFNDIGDPNEGRLHGMTVSVFHLFSLFKKMIAD
>jgi_Melame1_907970_e_gw1.65.84.1	Effector probability: 0.817
LQNPQRRQEKKPDCPICGEDFNIGKHYVQLPCQETHFLHETCLTDFAAHTLNIFCPLCCSTFWL
>jgi_Melame1_91268_CE91267_87	Effector probability: 0.733
SNRRPNRLQSRYTSMGQNEDGSQACTLNNDNNPYTNMFKCKNERGPLDLNDCQTAGRFMMENNLSSAGFQTCGVFYLARNRDDTLALVKLPEQMNATAIENIINFNAIECCPENMPIVKPPIIINLAGETEQSNYLATGLVISTYTVPTELTEEDIKSLLKENVSNGFVYHFD
>jgi_Melame1_914353_e_gw1.105.45.1	Effector probability: 0.58
AVVGLQAMVPPAYVSPPAIYGYGPSHAGAASAIEWRGGIPEMYRRRRLGKLAEEVLLDDDQQNKALLSDRLDKEVLLDDKQQKELLSSDSNAQPIEARRNSHDLRKKVLKSSTVIAPTIEPPMQRTVYTEEQMKHLKNQIKYRLQGFNYKYDLEHDEFYQLDKSRCDCSGYCGRIKIFDSLHPDQLVYETSCCYCGGHWRNKYQGNLGESCLSLALASPLAALVGWCKLQTGSSKSKGYHILS
>jgi_Melame1_915629_e_gw1.117.100.1	Effector probability: 0.91
QCLPLRGYAPINKQQCRKALSTYNFDGQGRLDSDGLENKKTCGNCKISLSIVSISPEAKPSLDGLVKVQLEAILKNLTQTCTYKSSKWNTMLPSIFVGQTLENNFVAMEVEVGDMRRNECSSTPRKTNRISLD
>jgi_Melame1_916909_e_gw1.133.60.1	Effector probability: 0.785
SPPMSPHQTGIFTKRSSITAVHHGKGTNWGGNWKGGNCVFAYWDQPAGYPEIAMGGDNWDDGLYCGACIEVQSGSNPPVVGIVGDKCPSCEKESLDLDPEMWKRVSGGASPSIIPIKWKVVPCQFKKLPMLLVKKEGMTQYWFAVQVAQSGQPILSLKYRPTGTQAWQNTKRDTNSNYFMSAGGIPAGKAADIKVYCADGKTEIITHNVDLSGPGVVHAHGSCPPSL
>jgi_Melame1_920677_fgenesh1_pg.1___17	Effector probability: 0.702
STVAAPTCGAANTVTRRDCTSALSSYNADRNGMIIQNQSTNQKSCGKCQIKFSSSNGRNLRFTMRGAQEALNSILNSCSNGYGSVSIAELLTPGQSVNPTVLSVEKGDGQRCQ
>jgi_Melame1_921013_fgenesh1_pg.1___353	Effector probability: 0.85
YTCNVAYKDASCQTSTRKWTCQDCKAFVLRDTTYQKPNALSDPHYLGRLPNLKPNTALSSYEVDPHNANRFVVHPIAYTNDPVKGPSWKDLPAQSVAPSQLQFAVYPCFAIREKSSALMVTVCSVILNTRNVDVHTSVYSHLLYVALSVDTSQAVSNNLQMDL
>jgi_Melame1_921453_fgenesh1_pg.2___148	Effector probability: 0.677
REVEKVTAEKDNVTIIVRHNDYNPAPSSREHESFDVEYKCNWSPLMVKLQPLLIPNREALITGRIIGFSVSRNICFIPGDAEPELTQDPAPSSSKNKTRSIGSSETPRQYNKKSRGKPNLDDSLIDPA
>jgi_Melame1_921491_fgenesh1_pg.2___186	Effector probability: 0.964
RGGVGQNAKSVQCQLKYQLSTPGKNLCMGPDSRNWYCKQCKAKDGHPYVRMKGCVDRGGPAFEDTCVEYYINTDTQDHYTCVNSVHQNSSCPYTRNTVPYVIIRKEIKTLHAERQQNTHFQTR
>jgi_Melame1_921961_fgenesh1_pg.3___50	Effector probability: 0.586
VPHATRNPDVNDLVTRTLPQDSTYHSLERRTSSVQGEGADSNAILLMIDLETVKPNFSAEDGVEVQWVMEVAGFECTLIGGADPCICDGGKKNGLMSHLSIALRWHGKVESKVHLRLHEA
>jgi_Melame1_922295_fgenesh1_pg.3___384	Effector probability: 0.902
EPTQRGLEPRDAKLVECNTQFLGTNEDGTCVSGDRLNKCKKCPQRDQFLQYCVPLSDGVIPKRWQVPREGSKGTLAGDLSCPLFSRLVRKGQLFGYGCFTTDVKMTHFCGRISPRTQ
>jgi_Melame1_922960_fgenesh1_pg.4___504	Effector probability: 0.899
YTAWGFPNCHTDCSVKSSDCSQAYNQFISNGVYTATEKTASQTYGTCKVTITHNGDGANCQITDKYLWAGKKTDSTQMVQSGGFKQLISCSKCGFVKLLGDSDPSVKRSDCGTWQISTSDAI
>jgi_Melame1_924516_fgenesh1_pg.9___76	Effector probability: 0.967
QGDPTGFLCDNPGPNIVSFGVCATDNQKPKDNQPLIASLTNATNAELTKANKFGKYGQWSCDSIKLTVSYCCKTSADLKKKTAAGCRRQISSPRTGD
>jgi_Melame1_925209_fgenesh1_pg.11___126	Effector probability: 0.893
SLTPRAPASRGNDPGRPGGPCIGGGLGRGTGGKPICGSVFKRDCCTEAGVYIHKLDSVQKRKFQSSLLYPLEYEPSHLEIKKNGME
>jgi_Melame1_925410_fgenesh1_pg.12___20	Effector probability: 0.786
VAQVSSFLCDLPESRKPAIGICAPDGLKPTGNDPLINFISNPALARQLHGQVGFTWWTCDYAVAPGAAALASYCCSVAPNDQNKFAAACRRQA
>jgi_Melame1_926033_fgenesh1_pg.14___28	Effector probability: 0.552
KDHPPRSAHVYWRWKDQGNSDPTDQSIYTGHATITWTRNAGCESTGSNNYWQDIPGETPITVTGETKNKSKDWLDPKSVYTWHHAKDLPHGNPGCNVNARTDFWIFNRDRTQKMKIRLPDICTDKDCAGPDKERANVQCLVGPKGKVVMYRDKWIDECFTN
>jgi_Melame1_926098_fgenesh1_pg.14___93	Effector probability: 0.841
ARPKLTGPSANLGAAYLCEQQGLNKDIHSMGNINTNIFGTQNNYEVIGTTKRLKLKVQKGAKKFQCKIKSSQSLMSQPCSSDFVHDED
>jgi_Melame1_926117_fgenesh1_pg.14___112	Effector probability: 0.839
VGKFIRCCDANQGPKQQLGCVGENFRVAECLGKSVELSCEKVNFLGNQAKCPNDSRQFPFATKSRCQGTKTPRCVDISGSNDIKDSPVKQGGIGKFIRCCDANQGIKRQLGCEGGSFTEAICGGKSVQLTCTGVKFLGNQARCPNDNRQFPFPQSSRCKVLKMLWVNRRPGACGQHGSIGIRDTNPVILNFSHVKDQTESFAATYLCVLLFRRTF
>jgi_Melame1_926217_fgenesh1_pg.14___212	Effector probability: 0.635
MPMVTESGIQLDKLLENKDEEVCGEKYSGYACDNCPGDMLIKCKETHIKPCYEVHGPDAPVEELGGNAPVEELGGNAPVTKLAGNAPVAELGGKLSGKKKWGVIGFLGGKKKEKS
>jgi_Melame1_926766_fgenesh1_pg.16___177	Effector probability: 0.96
TKKYWVLCTGGLELYGPDHNYYLCKAFDTLQRNTYSKWKCPKKFDGDKHPSGTGCWTIPDQPGQQSRSVGTATCRDTYTFWTAPATKDHPQVVNGMKCRATNGVPVQCDTMDKPASIRQCDPVN
>jgi_Melame1_927043_fgenesh1_pg.17___150	Effector probability: 0.912
VVGFGASIFGSGCLVEEQSVICDCGHGWLEKHVSVRLMGVAISLSENQLYELTMIRHCNTVRQPFTSAHHRSNTSVTPACNKTNN
>jgi_Melame1_927395_fgenesh1_pg.18___246	Effector probability: 0.702
STVAAPTCGAANTVTRRDCTSALSSYNADRNGMIIQNQSTNQKSCGKCQIKFSSSNGRNLRFTMRGAQEALNSILNSCSNGYGSVSIAELLTPGQSVNPTVLSVEKGDGQRCQ
>jgi_Melame1_927758_fgenesh1_pg.20___95	Effector probability: 0.819
AYSGFTCDPVADSKPSQGVCAPEGIQPNGGDRLIYYIPNASNAEAILNSQGFFHRWSCTRQKNTVSYCCTIAPAMVFSALELLDSMIMIMEILTCHTTINKAPTLLKVNLNLCFEAASNPIETCAMLEPHLGTVHFCLPP
>jgi_Melame1_927836_fgenesh1_pg.20___173	Effector probability: 0.619
TLEPESELTEFFKRSEISDDDEEWVDLTAGLMMQAPDSPTGPSSLNKRDGHYLGKRESTSIFVERDGKTGNIILPRSWSDVKNLVTRNAPRFITHHVKRGSRHVARSMKVIITWYTGHDLLNPSCLSNGNGWAPTDSSMVGAVTIAWSTKPPCGEFVKIRHSNKKNKYVIVRILDSCGGCQSGSAHIDLTTGAFKKLYDLDVGKVYGLQAKIVKAPKSHKWSKADVARYGPKKL
>jgi_Melame1_927866_fgenesh1_pg.20___203	Effector probability: 0.856
DQLEIRSSSIQSDQDPNVTQKMKKFKRQGGRIGGSGASSNGMFCDGKTDRVADPRDCFRALQFLYTNFPQSGCAVSGSCAMMPVTFEYTPLVTSRPKYTFQQVQASYDGLFGYYCKNYRSPITVKSDWPKNAFLSGFLLGLNEGSGVRECDPSMSQRILQETKSFSGP
>jgi_Melame1_927925_fgenesh1_pg.21___19	Effector probability: 0.948
KPFYSFFECSKGLSPICADEWLELDKQGHYAKVQGASRGVDSGARDKRTGHVEWSCDFQRKHGAFCCVGHLHLANTQADNSNTP
>jgi_Melame1_928260_fgenesh1_pg.22___90	Effector probability: 0.826
NLDPYTRMIAGLVVNKLHDLRITCAPEEFSRIQPPSGQTCQQWLSPFVNSSGGYVENPDATLNCDYCQYRVGDECKQFQENDIQFGDLSLTLYTLTSHVVFTALNYSYSN
>jgi_Melame1_928659_fgenesh1_pg.24___6	Effector probability: 0.801
AKRILSPRTSNLTLSATRTRMMSDVVEGLPMRISSLDCTPELAARGFKAYHNPEGIDTCVCPPGKGYAKVQGTPYCFACSDEEERIVNGECQCPNGRGTYLSTNLTPEGHCIPPSLQPSALARAASSIHDRRHSRKANAPTSSYRLTPKKPISKHLESCWIKENDHLCLVGQEYECTNHQESISHCGRCNNDCSKIPNADEVSCAQGSCRIETDSDTQPFLVACKAGYTLQKTKVTGHEEYKLECLLN
>jgi_Melame1_929218_fgenesh1_pg.26___115	Effector probability: 0.763
QERPSPVSNTSENTPIFSQRASRIEVEKPKDNVRLKLVLIPRSWWAALTAKFSPQIGSAHGDVKALAEQMNTEVVHVELTKIQGVNSDTQDIEADQFLELSRPPSRGASEGSCNNLAANR
>jgi_Melame1_930368_fgenesh1_pg.31___191	Effector probability: 0.677
REVEKVTAEKDNVTIIVRHNDYNPAPSSREHESFDVEYKCNWSPLMVKLQPLLIPNREALITGRIIGFSVSRNICFIPGDAEPELTQDPAPSSSKNKTRSIGSSETPRQYNKKSRGKPNLDDSLIDPA
>jgi_Melame1_930649_fgenesh1_pg.33___36	Effector probability: 0.658
LNPKNNVQFIGNPPTMINTQTGRPTTTITQTTTSNTRPENSPTNLMNQVGGGGGGGLLNAQVNLPFSLGGFGINLSNGFSPNQKPSASMMMNPINHPSVLQTTVESIETVQLNRSKDEQINRELVDHRAVEDEEEKPVEVGEGGADEESERG
>jgi_Melame1_931168_fgenesh1_pg.35___127	Effector probability: 0.853
ITQKDLSPAEPVLQRRAAEVNTFKKRVNTCDQCTVKDCGTPSNRCYGAEKGCLGGYTELVSDMNGIPIHQDVLLRAVVEIKVNGYWDAHLRILFQGDDVRLHPPFVHLLSAL
>jgi_Melame1_931607_fgenesh1_pg.37___198	Effector probability: 0.707
NVLNEAKAITNQLASHLTRDRTNDESLDNLIYGWADIYDGGKVKKSDFLKKVRKGTYSSLEGSVDESSISHDFGMNNVYLNFMNEYGRTLFTLTVGKSPTKLKIKEINFL
>jgi_Melame1_931771_fgenesh1_pg.38___156	Effector probability: 0.763
KPMHSMRDAHKQTHNYLETRTSEATTLHATGHYLGKKPSSNWISSNPAGKSNDDIQAAECAYNLRLQDQIFAYFKIDPSKAQDHGAPYGTCYAINAAPEESDLEIDTGYDVFFWNYLGGESGVGTGPIRNPETGEAGYEDRNGVYHDGENPDKTP
>jgi_Melame1_932100_fgenesh1_pg.40___138	Effector probability: 0.867
IPTITNKSNSETNLTNQIQIIPFKVPVKLIVMSQCPDAKKCEKVIDKSLALIGDKISVDVAYVGKLNTSNPHGISCFHGDKECQGNIQQLCYKARFPFFKDWWSFIQCQNSNILGLKHIGSNALLKECIKKTQHENYKYEDDEFLQTCINGPLGRHLLYHSISQSNFSTLHTPCQIFINHQPICKSQFSQVTCTDHHQYNSTNFINVIQEEFQLANLI
>jgi_Melame1_932286_fgenesh1_pg.41___160	Effector probability: 0.752
SFLEAFEVPSISNNLKVVNQGVEDITANIKPAPGVQQLQDQRELVQQLERKTKDFVFSPPPSNVQLGPVSEIENVNRKMLKIPKPITSVAAPVTAPEVAPQTVTQATGSTWIPGRRVRGCSRKPPQGEVPSSVSGKLSWFFNGGMNGC
>jgi_Melame1_934801_fgenesh1_pg.61___25	Effector probability: 0.63
GPTCIPSESNNYCIGGLPIAVNRPEVAISNECSPCLDRIISSRTQRLDQEGHNSVGSVLASDSTSVYQLFSLHLIWISFLEKCSGLMLLVLLSQKKTHLAKLVRKSLSMFRQNIRLELIDSEYQNEKGSDDHLIKIFEKNVNK
>jgi_Melame1_934851_fgenesh1_pg.61___75	Effector probability: 0.96
ADKDRKPNEFRKVATLACTNGNTPKGLTSIACSEKGALSCRNNTIACPNKQKVVFQPEKFDIKGKGVCADKEIVGCMEALVPPTCVASRK
>jgi_Melame1_934875_fgenesh1_pg.62___7	Effector probability: 0.899
RQRTSLLKREVGPKLRLFCHKSKKRVIGMDVTCTAPAGQKSSQPTCEKLSPYAESKSALRCTNMGKLIIHFSDCDEEGIKPELVLCENPVDPVISCKAGESGTQVKRPPQINCLVNGINPSIYDPQCTLLKPESYGTFAGTLQCQPGATMTFEGGDSKGKNPCASQARPDAKLFCTKDKPELGSGTTPL
>jgi_Melame1_935242_fgenesh1_pg.65___72	Effector probability: 0.967
LGDQKEFTWGDTRQCKRALVFTNGGQTVCATGPNDRPNYYCKYNSCIRAKTQYVQYNKCWEVTSPKHTGISQQRCAQYYPSKNDKTVVVCVNAGGIMYLCDPQPVNNNFITCTDCRKVPANV
>jgi_Melame1_93675_CE93674_440	Effector probability: 0.91
AITYRLERNSVPTKEESTAYSAIDNAMKKAVTRYNKHVNVDIAVTVKYVPSVGTADGNRNTHSIRFGRDPKNWTERVALHEISHILGVGWTVFDEKCKNNSWNMAKNLLRQFTKDKNAEIHCGGRHFWPFGLNFEKEFSEKNANRHCQMIQAMIIDGMR
>jgi_Melame1_939999_fgenesh1_pg.161___16	Effector probability: 0.673
LDLPKCGWDGPVDLCATDTTPSDGHTEVPDKEQTFQVYFNLWQLQVPKAHPAKKGKQTAGGSRPSALKAARPTSVWPPATNSWTGFQKALGRALVAGGLTLQGYKNIHPKNKGKELIDIADGIKFTHFVTAALNAPASTVMGIKPNGCESGESDGEGLVSSEGIPGLVLLLNTSRIRTWANDWANGVRGLLIEVNPPMMRPKIQMDRHIATTRQRKNALLGLAPPKHV
>jgi_Melame1_941336_fgenesh1_kg.1___47___TRINITY_DN6580_c0_g3_i3	Effector probability: 0.561
STVAAPTCGAAGTVTRWDCTGALSRYIADSNGMVIESQSTNRRSCGGCQIAFRSSNGRNLRFTMRGAQEALNSVLNSCSNGYGSVSIAELLIPGQSVNPTVLSIERGSGQPCR
>jgi_Melame1_941940_fgenesh1_kg.1___651___TRINITY_DN5183_c0_g1_i4	Effector probability: 0.683
APNLDDDLEAVKVICIPFRKVGNNKQILLVTMTSSEEAAAKGPMFVRGHVKVGEESEISSAAVRETKEETGYDSVPKHAGKSFDIKHPKKDYDITMHPYTVEVSANAIASNGKDVAGRSFEWVSPSTVARRLRRPEMRQAWDQLKYHFL
>jgi_Melame1_942618_fgenesh1_kg.1___1329___TRINITY_DN9996_c0_g1_i2	Effector probability: 0.876
TKVQNPFCTDTTGHPNVQQLTRAANNMGDLVTRGTWKACGAWNVSIDRASPALKPPTGFSVTREIITNQLNILLAKKCKYGYITFNSQGNIELQIDTALASPPAPECN
>jgi_Melame1_942626_fgenesh1_kg.1___1337___TRINITY_DN5648_c0_g1_i1	Effector probability: 0.767
VLGFQLSKSAIDEPIHFNPLERRARTRNVVKCKPKDRAPFGGLLQDCLLCAGQLAKYHLSCTMFRTCAIVIVEPSTGKKSKIEEMSGDELIYRVPQSLDSTCDVKPLLKFVNKTFKPTRDSQKFIGMMFFEKPLNSSKVQLCDQKTLKKFGYVKI
>jgi_Melame1_944149_fgenesh1_kg.2___545___TRINITY_DN3858_c0_g1_i2	Effector probability: 0.595
SDDQLNIGVTHKPTECNIKSQKGDKLSMHYTGTLHKDGSKFDSSLDRNQPFEFTLGAGQVIAGWDQGLLDMCIGEKRKLRIPPSMGYGDRGAGGVIPGGATLVFEVELLNILNRKAPKDDGKKKEEL
>jgi_Melame1_944563_fgenesh1_kg.2___959___TRINITY_DN6465_c0_g1_i3	Effector probability: 0.979
KNCDWAFMPVVGDKNGLHYCTDKVDTWTYPQADCKPQPSPKLPPAASKCRNTDYPNIKNGNCPTYMPSGSVKSTKPVGYFCNLMISRGANGSKDQYKEFYCETLTNVVVCTGNKGVRVDKNLPNGLH
>jgi_Melame1_944940_fgenesh1_kg.2___1336___TRINITY_DN2478_c0_g1_i1	Effector probability: 0.91
VRHSCTMFFGAKQDGAYFCQVSNGRIYTCARPVKAFPVTMNGCIPYYDIDDFSLGPAPVAPMRKQCDAVRVHRPRKQLAYANCVVLQHGQKEAYRCEVPKVSAMRMEECTLIQDPAPHFDIEFYIDG
>jgi_Melame1_945156_fgenesh1_kg.2___1552___TRINITY_DN3226_c0_g1_i1	Effector probability: 0.822
HLNGMALKCEPSHTNIICSPTHGSSSSASSIERTNSGIPMQNAKEDTQNFRKGSGQELEVQTEKQSKKNPNGRGFIQGMSSVSAPVEQAFNPSPSEHTGSCTYVKMRHYPCEIGHVLCSLGCCCLLSTCTLCSGCL
>jgi_Melame1_945159_fgenesh1_kg.2___1555___TRINITY_DN5708_c1_g1_i2	Effector probability: 0.658
TCVPPKPLALYKETERLVITLIAIHANLATLLDIENDKEAINSVIHVAKDGYCGLVTLNHARNRITKIVGKPLSTVVHKATDKTFKDLDKKFVEFQKKEPSDAVKDAKGFAKGMSKSIHGIKKYTDMLSKAKLKKH
>jgi_Melame1_945244_fgenesh1_kg.2___1640___TRINITY_DN5126_c1_g1_i1	Effector probability: 0.949
IKCWQGPSWGDANQRKILADNLENICRQLTGNYPVGASSYRCMKGGDKPGNRYDFNVRNLSNSPQVYTMEDCVKFIKADIAACPEGAYTEGPIWYHSSDPNEGDCS
>jgi_Melame1_945300_fgenesh1_kg.2___1696___TRINITY_DN13829_c0_g1_i1	Effector probability: 0.681
VPTTLIARVDQQHGTDTIQERCYGSFGGNWSPGFGLTSTGLYIFLNLWQAPSLRLLANEDLKHDKEQS
>jgi_Melame1_945305_fgenesh1_kg.2___1701___TRINITY_DN5191_c0_g1_i4	Effector probability: 0.735
IITLPTTHISRFEHHVGGADTINEKCFGYSNNAYLTGFGSNSYGGYSIPFTQTFYNQINNNYGFSSCNSYAGQYSFGSCAISSNCYNAYTGYTGLLGGVGRLAGGLLNGVSNLVGGLGLLSDQKLKENTQET
>jgi_Melame1_946188_fgenesh1_kg.3___508___TRINITY_DN5340_c0_g1_i2	Effector probability: 0.804
TQLVERTLPNGLYLNCNGGGLGSFCAESIQKGWDLGTLKTVALKDKPVEFLDPITKCKITIYTTNQEVKLKEVNQLKAAALQIDNFAKQSNLTIANPSTDKTGFNGAYVGRTSGQFIVMKLSFDQSISK
>jgi_Melame1_946682_fgenesh1_kg.3___1002___TRINITY_DN5416_c0_g1_i1	Effector probability: 0.764
SQLLVKRAKNDQKEINVFCAETGGKALNQKPTCKKTGSKEPKLICQTSKIPTSQTPTNGTIRGELQCTEKGTLEINFKDCDKQGKKPTKLFCELPPIPISCTKGAKATPLVNPPSISCVTKGTKGTKPTESPAHCEPSKEEPNVKFSGTMQCKKGETMTFKGTNSTNPCTTGVGILFCNHPADPKKTGKQ
>jgi_Melame1_947304_fgenesh1_kg.3___1624___TRINITY_DN4676_c0_g1_i1	Effector probability: 0.903
CYWFCSLHNVVPADGNHSGLPSDSNACPAGGFRQTYYPFCCDLRRQHEMSGRRVRGRFEVAGCRR
>jgi_Melame1_947394_fgenesh1_kg.3___1714___TRINITY_DN6558_c0_g1_i2	Effector probability: 0.843
SVEVRSTRHTLLRRESNNHKVEEAPVNLSLNQLIASNTTTLTDDCKKANLVTCKSAAGPNMTADTNDCQAVARYMANASVPCAMFKSCAFMTRNAALVPTALVNAPPDEAAYAFGNFLSEDCTVDCPIARQQWTSPPSPNDNLTLTYLFFNKLETAETPQKCDDDVFGALKNSPA
>jgi_Melame1_947401_fgenesh1_kg.3___1721___TRINITY_DN7320_c1_g1_i2	Effector probability: 0.902
ETKMIGHVQDRWFAHKSRSILQRRMISSSRKISKKDKVCNETQKQINRSHIGNMAVCKALGGGTMLGDLRDCQAVTHFMATRGVPCAMFRSCAVMTRDSDDKPTALVKASPDEAMSCIGNHLSKYCKVQNPIQLKKVSSLNSPNDHQLNFTFLFFNILEINPNPQVCDSEIFEALKDSPSS
>jgi_Melame1_947463_fgenesh1_kg.3___1783___TRINITY_DN2774_c0_g1_i1	Effector probability: 0.607
HSISQRLPHERAPLDFVDLSPHVTGNRTFYLKSPYTRSMEAKIYDSNGEVAYTVNPYSSSDTSSIHLRKANVTAECKEIKLSNCPSLKFPTLFHSSKSGEWTVENDTEKHSTYDPLFTRKSEAGPVGPIYDSSVGNITLAEISARHKPPKHVPQGEYYSVHIPADRGHDPFISPVCTHAF
>jgi_Melame1_948290_fgenesh1_kg.4___651___TRINITY_DN4942_c0_g1_i1	Effector probability: 0.912
HFGLAERSSEDVAHNTVLEKRQSWQNFQSSRTNGPNAGGNPIIVNCFISNKYPNVTGNALDCFAAINYLYSGNSRSARGCAICHSCAVMPLDGSYTPIGTGARIPRLPQADVNAAYDSWFTPGQVTATASKPCDPGYVTPPGLQLGRLPTPKTFYATMLLGTNGGACNACSDDLANEIFKNAN
>jgi_Melame1_948301_fgenesh1_kg.4___662___TRINITY_DN5460_c0_g2_i2	Effector probability: 0.896
NTRDRLAVRSSAFENAHQPTVLIKRQFGGGFPTSSNPTAGSQLNDYMTCYISRKYPKATGKASDCFRAIAQLYIIQPSPPCAICGTCAIGSPCRMPPSYSQADMNAAYDNYARREKYCPNYRFPPGFTRGNLPPAGTLYTPYLFGVNEGQGNSCKACSAQLTNEIVVNGG
>jgi_Melame1_948715_fgenesh1_kg.4___1076___TRINITY_DN9580_c2_g3_i3	Effector probability: 0.961
QKKSAAVPIACNRKFVGNIKGGSCGRGKTLYKCTDCPPTNTIFKNCRPLDKLEPAYTIPSSWTKPTADTAGITRRDEYCPSFTSVVRGGKFIGYACIEPVSKKWSLFCGNMNMNGFQPRQCKRCTVESSGWIGDSTA
>jgi_Melame1_948874_fgenesh1_kg.4___1235___TRINITY_DN5510_c0_g1_i1	Effector probability: 0.815
LFLTGCGCDFLINILLTILGYIPGHVHAFYLIYKRMQAEERYGQEGYKYIGNATYEPIGYNSQGAQPGFNQQTPAPPAYGSMA
>jgi_Melame1_949748_fgenesh1_kg.5___222___TRINITY_DN10300_c1_g1_i2	Effector probability: 0.949
LKGPMIVSQVYFDIEHGGKPLGRIVIALFKGTPKTSENFRSLAVGDQKSDSGVPLRYKGSKFHRVIKSFMIQGGDFTRGDGTGGLSIYGAKFNDENFKYKHEGPGTLSMANSGPNTNGSQFFLCTVVTSWLDGRHVVFGKVIQGMDVVFAIENVKTNSGDRPEEDVVIVESGELVIEKKVDADGNEVPHRVEL
>jgi_Melame1_950109_fgenesh1_kg.5___583___TRINITY_DN846_c0_g1_i1	Effector probability: 0.932
VPIMSSFVPASAPIMPEVYHNGITHRRILRSGIKAEQVSQEFLPTSPPPTQIIDKKYANEDQERTIKHALVNKQSGMPYRVSTDGKLTEDPKDACDPTYCCGKMQFKDDDGALLHETGCCHCNKSCIGTRATNSAESLILLGISGATRCFVWPYTKKAREIIKLACCGS
>jgi_Melame1_950498_fgenesh1_kg.5___972___TRINITY_DN4998_c1_g1_i3	Effector probability: 0.966
QNTGFACDITETFKPAKGVCASGDLLYDAKLVSENRSGLSWWTCDDHPDLVSYCCTIPAVNEKNMAAACRRQQSATNQSR
>jgi_Melame1_950502_fgenesh1_kg.5___976___TRINITY_DN7787_c0_g2_i1	Effector probability: 0.561
QVTNQQTNEVQSQFDTLKLSSQYPEGFGIPLKAQALLNVIYPTGNINLGQLYNKTDVATKPTISVTPLADSINNFKAPNAFTLVLTDANALGNPDPQLETFVHFLQNGATFGDPSQNNSMNLNEGSGTVVTSYVAPGPLLNSGLHRYAWLLFAQPSGFNAPANLSTANVGPGHWNFNAYVVGSGLGDLVASSFFTVHSIGNSTSNSTSSAKPNGNSASFAPGQFVNIFDLLKIVTSGFVCVTFLMV
>jgi_Melame1_950574_fgenesh1_kg.5___1048___TRINITY_DN15229_c0_g1_i1	Effector probability: 0.686
FFLVFFRRRAPNTPGGTSAPKMADFLRPGRPQHAPQIPCPWTCPVDLAWAGGTCGLRKPCGKISSISTYSVRS
>jgi_Melame1_950702_fgenesh1_kg.5___1176___TRINITY_DN8363_c0_g4_i1	Effector probability: 0.979
QPAQPISVVCNELFNGNLKSARCVSGGTPGTEVNYQCSECHGYPSRGQFCIPLQAGVFPKIGIPHERTVYQGKNVTRNGACTLYERVYRDGKGIGYACSKDNFAVPDLWCNALNSADR
>jgi_Melame1_950885_fgenesh1_kg.5___1359___TRINITY_DN9594_c1_g2_i2	Effector probability: 0.759
LPTPSIKNLEFQTTQSNSKIRLVRRHFLQSILPNYQSQNTQFLKRSLPNLGRWTGNGMKTVLENLDASTKFTPAMMMSISRIKGGGVQFPANTVTTVEEFNKALRQKATGIPDPADVSDLLFF
>jgi_Melame1_951000_fgenesh1_kg.5___1474___TRINITY_DN5051_c0_g1_i2	Effector probability: 0.962
KACTRGFVPNPSTGTSSCTDKDNTWAYPIEDCSYNPGHTGKKPSARSCDPPFANQALGCDLYSPLTNGAFGCSFRDSKYNAQTARCKIMDNMPSCKEGRGRFVPSNGRK
>jgi_Melame1_951186_fgenesh1_kg.6___71___TRINITY_DN9454_c0_g2_i1	Effector probability: 0.745
KSYKSNFDTVNIQMSELYQHIGDVQAIASSSGHSEVLKKCSHARDALDSAQSSWQDISTTYVNRPWLASENTLSSTIKSRLSDCGNLLTEIQGHSDVQANMDAYSKPVQACQTKYSKCVTSCEGIWNWQPPAPQPSGYGSGLSGVSDRKLRRSLSAEQVPACRKSHLDACLHCGPGLVAELRTCDTIAPAFSRISLLVIANNETACPISHLSSGFECIDTNFELASCGGCVTKGEGENCLSIIGAAGVGCLEGKCVVFSTQSEYYLGQQGRPLRRRRMV
>jgi_Melame1_951408_fgenesh1_kg.6___293___TRINITY_DN7583_c0_g2_i3	Effector probability: 0.893
TPSNLFKRDDQLISTSNSIKEIESKIWSYGLSTRIVNRFAWNHGLSNWGRGCGMIRGGGFGCPRFGYSTSCFSYNCHGFPGGYHAALNGLNIACKGLYLKQIELKSQSDLKVSENQV
>jgi_Melame1_951466_fgenesh1_kg.6___351___TRINITY_DN6399_c0_g1_i2	Effector probability: 0.816
LELEAKGKPKHDPQNHDPRTQTACFMVGSAPLPSDVHVNPELANSCIKDVPAFPDEPQLKQLPDVEFNGKKFSDISYKKRKAGQSAVRFAMETFPLSMDKKDLDTVTKIYDAINAGLRSINNGNSKRVLGELKGVAFFLGLQLGRKDNNPAVITRNMAKTKKNCVKCSPKDIQDLEALTTSDSTV
>jgi_Melame1_952724_fgenesh1_kg.7___327___TRINITY_DN7280_c0_g1_i2	Effector probability: 0.572
TSFSTTSNGINSNLNALQSSVAQIRAVAQTNGHVQITKKCDQAQSHLKLAQSSLGQLSVGFASAPWNARGSSQATQIRTRLSLCGNLLNSIYAQPEMKSFPDYKSPVSQSQFAYRTVQKGVQDIWEWPTPNSGESDDDDSSSDSYSTSDGYGYKPSPPAYIKACREPSCPIISENGGYECLDLQVEVASCGGCVSRNEGENCLLIDGADGVGCLEGKCHVLSVKTGYTLGGNGRPISINL
>jgi_Melame1_953092_fgenesh1_kg.7___695___TRINITY_DN7457_c1_g1_i1	Effector probability: 0.98
QTSGTSNEDCSVFWGPSVAKPGKFICLTSDRRGKKSYYCDPPSNKAELKVNLGGCVPYPKSPSGSPTLDNEQTRAPRSNQMCDAARRRANVYINCGMVQIVNGVAKVTDTFRCQDYKSPPKKATGCVPINKQIDYDVNYKFIE
>jgi_Melame1_953097_fgenesh1_kg.7___700___TRINITY_DN7457_c1_g1_i1	Effector probability: 0.964
QTPGTSNEDCSVFWGPSVAKPGKFLCLTSDRRGKKSYYCDPPSNKAELKVNLGGCVPYPKSPSGLPTLDNEQTRAPRSNQMCDAARRRANVYINCGMVQIVNGVAKVTDTFRCQDYKSPPKKATGCVPINKQIDYDVNYKFIE
>jgi_Melame1_953127_fgenesh1_kg.7___730___TRINITY_DN6425_c0_g1_i5	Effector probability: 0.924
STPAIKHKTCNWGFRVRPDNSTESWCSDKTDTWRYPIEDCKPAIDIKKPPAASKCHSDQFPNIKNGNCPTYTVQGDRPRNKITKYTCDLMISAGKTRKEDQYFRIECQTVTNLIRCKEGRGKFVSKNQIGKYI
>jgi_Melame1_953132_fgenesh1_kg.7___735___TRINITY_DN6425_c0_g1_i2	Effector probability: 0.952
NSTPAVKYKSCNWGFRVQRYNTTACLCSDQNDTWVYLIEDCKPAIDVKRPPAASKCHSDQFPNIKNGNCPTYRAEGDRPRNKITKYACDIMISAGKTMQEDQYFRMKCQTVTNLIRCKEGRGRFVSKDQFGTAI
>jgi_Melame1_954781_fgenesh1_kg.9___76___TRINITY_DN3988_c0_g1_i1	Effector probability: 0.636
MVPSTVPVYRDIGSTQSFASYTTAAQIKHNPLDIAMKEQSKEAFRLSEQSKEYGKNLKHRKVLEEKQLMSAPPTQSFEDASAPAPESSSDSGSDCCLACLKTTGICCALSCSAACLMRGMWALFDYEKRQEAKRERVYESQLRAGFPDPASANPNQRVAPEPSIPLEQVMP
>jgi_Melame1_955314_fgenesh1_kg.9___609___TRINITY_DN149_c0_g1_i1	Effector probability: 0.587
KPASCNKPHSPFSSVVVFGDSYSDNGHNASAPLQNPVFEALGKASIGVQWPNTLAKRLSVDHPVKLHVYAHNNAHANQKLTKFAVTVPDTREQIQTYLSDLEASKVNHGKKEVLYIMWVGINPVDAIRTDAVNPDTNGGKGAQDFTDPLYVNATVRVQRQLQEVQYQIKHLRGNHNVKKFRSKFMIITVPDTSMVPLQHAGVKKWTNGNKQKSEELLSMLRALIKQYNDGLFSTFAKPQANNVADCDLKVYDISNIWDFIVTHPKKYGIKNLTDSCFTNNTVCPNVDEYFFWDYIHVTPKVQKLFGEDIYQFVSCNF
>jgi_Melame1_955667_fgenesh1_kg.9___962___TRINITY_DN8668_c6_g4_i1	Effector probability: 0.912
DDSTTPHDCTLAYNGNTRLCQDRVMKHYCNDCRAPRLDHEKGMHSYHEDPQNKNNYVVAPFTYTGDANKGPIWIDDPIVSVPKSRVEIASCQDCNP
>jgi_Melame1_955832_fgenesh1_kg.9___1127___TRINITY_DN9261_c1_g2_i3	Effector probability: 0.912
DISFCKCMCFSNYTIVPLYRPKDIEKPCLSCTKQFCLDQKLVICQNAQLGNTNPDTGTGEEGDVRTKCFQRDSAKDATIVIGFIIITTSLLFGAFLKEYGIGIYELLRKLRRPNGNPYQGLG
>jgi_Melame1_955921_fgenesh1_kg.10___29___TRINITY_DN9800_c0_g1_i6	Effector probability: 0.969
IDQIKSCVEGFARMPKDRDPMGARSYCTDGHDTWSYPNEDCKPSLHVNQPPAASKCNSKGYPAIKSGSCPTYRPYKRNEKNEVILYFCDILIKQGATIDKDKHYRMPCGSLTNKITCNGPRGRFETTMVPY
>jgi_Melame1_956677_fgenesh1_kg.10___785___TRINITY_DN14858_c0_g1_i1	Effector probability: 0.622
SPFPNPQNNVITPVENPAMGNQINSLSPLPEYKAEEYDKKESNHKKDLSEIMANNLDVVMVNQIVKRLSQDGLSSEEIISLARNGTQIELQEAKHRTYLAQHPIDQIKREENDQASKKIEPLVEQIEQHFNSIAHDPSKVKENLAEINRLRTEAFPLVRLIISNAAFNSTRS
>jgi_Melame1_956848_fgenesh1_kg.10___956___TRINITY_DN9121_c0_g1_i1	Effector probability: 0.771
FRCNLGCSGVCADAGVYSKNPGTVLRTPATLSHFANGAVKAADYVGYNCNNIPGIPHPAPLCCGKATPKSFLGCVTPLDPNIAATCNRAV
>jgi_Melame1_957403_fgenesh1_kg.11___231___TRINITY_DN6343_c0_g1_i2	Effector probability: 0.884
LTWSKNFAKADINTLTPILNNMQTYLSNEQYGAIYDILGDHGSKKLVNNVFGGTTIIKSKQEFINAFAQYKQYGELIFAIDSAQLKSGRTARHYRFVMNGQIRLSLPIAIAFNADVTFAGKKPVVGQVSAVTFTVSTA
>jgi_Melame1_957548_fgenesh1_kg.11___376___TRINITY_DN7631_c0_g1_i3	Effector probability: 0.925
YRGWGSPACPGFDAVSIQESDCVQALHQFFETSEVYTHVKGSDPFNVESYGTCSVGLSAGEGCKVREEYLRSPQSDLLEKMGGTRGGMDLLMQKCITGKQRPGTVKIPEDPTFDRPTPLACNFDVKITQYA
>jgi_Melame1_957779_fgenesh1_kg.11___607___TRINITY_DN9613_c0_g5_i1	Effector probability: 0.615
SPIQVERFTTEQVLEQRSEGHPQVLDKRAFPRPPPTSCPIGCQCPDAFTVTCLPQFPGP
>jgi_Melame1_958230_fgenesh1_kg.11___1058___TRINITY_DN10483_c0_g1_i3	Effector probability: 0.61
DLIKDQNGKRNDQYTLNKSKQVTCIKLQGLGTFTDPEFPGEEALVRQREKIIHRTSKIGVMIPFCTSSSSSKDKMIIKKKKKFTLKDHESRKNPLNPRNVLKEEIVLSKSKLNPNIVLS
>jgi_Melame1_958511_fgenesh1_kg.12___35___TRINITY_DN8352_c0_g3_i4	Effector probability: 0.981
KGFLCDNPGTNIASFGVCAPDNQKPKPNQPFIANLTNAVDARRSSTNKFGKYGEWTCQGQLNKVSYCCKFAVDATKNTAKECRRQK
>jgi_Melame1_958515_fgenesh1_kg.12___39___TRINITY_DN8352_c0_g3_i4	Effector probability: 0.961
QSKRFLCDKPGPNIASFGVCAPDNQKPRPNELFIANLTDALAGKRLATNKFGKYGEWTCRGRASKVSYCCKFAVDATKNTAKECRRQK
>jgi_Melame1_958517_fgenesh1_kg.12___41___TRINITY_DN8352_c0_g3_i4	Effector probability: 0.961
QGFLCDNPGNNIASFGVCGPDNQKPKPNELFVANLPNAIDARRLTTDKFGKYGEWTCFGKTGKVSYCCKFAVDATKNTAKECRRQR
>jgi_Melame1_958576_fgenesh1_kg.12___100___TRINITY_DN5013_c0_g1_i1	Effector probability: 0.96
QSGFSCDSSETLKPAIGICAPDGIRPNNNEPLIDWIPNASHAKSNGNIGGFSWWSCLDYEGRLVSYCCTVAPDNTHKFAAGCRRQH
>jgi_Melame1_959942_fgenesh1_kg.13___192___TRINITY_DN1747_c0_g1_i1	Effector probability: 0.636
TRPGLLIMKCSVVQMVFYIFSFDSGASQEGPTCVFNYSGMGIQRMPPISASSVLMMIQRKSRANRDIHTYQGPTRYV
>jgi_Melame1_960013_fgenesh1_kg.13___263___TRINITY_DN4298_c0_g1_i1	Effector probability: 0.659
LPTPVLDTPAILIQRSNDLLIGTSNEGKIKEKCLGLGFNGFGGNIWGGAFPFTQTMFGGLMNQFGFGGLCTPFMGNPFGWGSCNFIARCPNAFNTFQNVFIPGFQTLGFGGQFGFGNTIFGLNKKEIKSDKNTV
>jgi_Melame1_960044_fgenesh1_kg.13___294___TRINITY_DN9067_c1_g2_i2	Effector probability: 0.959
AYSGFTCDPVADNKPSQGVCAPEGIQPNGGDRLIYYIPNAFNAEKVLNSEGFFLNWSCAWQRNTVSYCCTIAPEKRDNLAAACRRQVSA
>jgi_Melame1_960612_fgenesh1_kg.13___862___TRINITY_DN5985_c0_g1_i1	Effector probability: 0.761
SLIQTTYPLTHSLLPRGGPPPCEQKWPPHPYPSDKERQHALNVAKGQKKDFGWRPDLCNDKLWNCVYVQPNISQPKGGFHQAASYPIDNNTARVEVYQYWQSTVKWTGDGGTVLSYMAHGVDYSCVKGTMGVTWLGNKSTLIYDPKNVDSDGYTCDCHYPLDDDKIVWIHNKK
>jgi_Melame1_961137_fgenesh1_kg.14___476___TRINITY_DN6545_c0_g1_i3	Effector probability: 0.66
FELKRQGKDVGATYHCVEEGLNKVDGVRRINPKIDQRPEGYEHFGVKEKLKERVQKGKYKVHDGGLRQLQQNIKSKAKQIRNDKTNDEYVQVNENQGSNMAAPMLGSAYNLYLP
>jgi_Melame1_961517_fgenesh1_kg.14___856___TRINITY_DN4116_c0_g2_i1	Effector probability: 0.866
NKNGGINHDFGGSAQACTRTWANEALRTHFTMHLSPPSYLCKNNGGLSYRCTTCLPRMSLFSTNSNFTQGDPNIASISTGTVKGCTATGSDYKPFNVGESKCLAYSRKDTTSGKISCLSPSMTLLECDNNDDDAFDYISCKECLLYTPDAYDSGAIFRSRFPRNTKPRGEST
>jgi_Melame1_961705_fgenesh1_kg.14___1044___TRINITY_DN4656_c0_g1_i1	Effector probability: 0.598
WLSEYNRVTDLFWNVVMYGSGDDDVNAIIDSRATIHHNNVRVTPTDFKRAANLGLYTTRNAWNLEKTEAELRDYLSCTWKYGRYNVTIQFRKNTRRIHQVTLFQS
>jgi_Melame1_961905_fgenesh1_kg.15___13___TRINITY_DN9284_c0_g1_i3	Effector probability: 0.566
ASTTSRKPSVCKPKSAQNSTTLHKLARQSASAQDGSPTGNTTGSLTSPNNFINFCISKEALGAQIMNGSQSPHNYSCNGIPMGMIPAPDQFPSCKFVHPVNFSNLKANTTFDVILKIKNLVTGKFTNPVNTYLSAPQQISPETKQVIGHAHIVIQKISALNSTNTVNPNKFTFFKGIDTSVGKDNTSTIVVTNGIPSGFYRLSTMLSAANHQPVLSGVAQRGSFDDVVYFTVS
>jgi_Melame1_962112_fgenesh1_kg.15___220___TRINITY_DN6661_c0_g1_i1	Effector probability: 0.965
ISKKQCNWSFGRVPGNPTRSFCSDNVNTQSFPNENCKPNIDPKRPPAASKCQAATPQLPQFQNGNCPTYKGYGDYKKNNVKQYRCALMISQGIGKDGNPNGQDRYGNYKCDVLTNIISCTGSGKLEAFPKFT
>jgi_Melame1_962263_fgenesh1_kg.15___371___TRINITY_DN7858_c0_g1_i6	Effector probability: 0.841
KRVLKGTGCDLLFRGDGITANCVSGDGHNNLCEGCTKSKAKGEFCISAQQVVKGMKIPNKDTPYVIKNGNCNTYERLTRQNKPYGFACATGPEATQSLFCNTVLRGTLVSGCDKCKNRGNWDGRSTMPVAKPSNIKSMSCHVALRGPWEEGGLSCTSYDRKEHICTQCKADAKGEYCIKAELVSSGVALPNKDTPNVIIKGNCKNYERLTIDNKPYGFGCSEGPTVAQSLFCNAIISETMCMSRKR
>jgi_Melame1_96234_CE96233_23	Effector probability: 0.968
EITEDVEGVIGFSRIRPMSTRLEGKEEGRPPAEGQCGRILCGKGIKGALHCARNGCLFGCSYNECNGP
>jgi_Melame1_962399_fgenesh1_kg.15___507___TRINITY_DN5501_c0_g1_i1	Effector probability: 0.97
KKNVFKSCDLGFARMSTDPTRSYCTGSEGYTYSYRNEDCKFPPGSNNPPKASQCKTSGTKYSNIKDGWCPFYRPARRDKDGKVMEYYCNLVVQAGPTPDKDVTTYSNCISLTNKMTCNGQIRFESYSIEY
>jgi_Melame1_962491_fgenesh1_kg.15___599___TRINITY_DN824_c0_g1_i1	Effector probability: 0.859
DANAIDCTYGWSPPNRDPRRKDHYMCLVQRAKDVDTYLCDMCGRADRHIPAAKDCVDEDGKVVNNGGVWNCDQGMDGDNPRPDGRLIICNHTDKNGIVDGYNCKARTVFQQCPEGHCSKV
>jgi_Melame1_962985_fgenesh1_kg.16___129___TRINITY_DN12737_c0_g1_i1	Effector probability: 0.61
LDQTHILNSTLSIPNSMGLIHPIVHVTVSWIDTNLLAECCMFRCQMRRADNFNLIAGVS
>jgi_Melame1_963050_fgenesh1_kg.16___194___TRINITY_DN5780_c0_g1_i3	Effector probability: 0.894
LNIHCDKVESYQKGRIDQDDCERALEQFRYQNDWMMDDPLLMEQSCSTCQITFELRQGNSITTSHDAMKRAVKEILDHCQSHAGSMAIHNTRGGKYGNREMFIINVRTGLGGDCNIQTSWHHQWTFPPHGDP
>jgi_Melame1_964203_fgenesh1_kg.17___196___TRINITY_DN4866_c0_g2_i1	Effector probability: 0.752
HNPITAFSHGESSLVSTALDPRGFNSAVVPGVKWNAQYEGMRQRLREGKELQLLYNRKDGALVDCDALRDRHTMQQKDMIAPDHPPMQSTVHSDNKMSRIAQGVDHLLKGDKSKYSTDGWSVPMDKSDLPGLYCGQIKVYNPENHQLLYQNCWGHAISRPRGKIDCDCLCSPSMCFFLSVPIIVLWLANAQ
>jgi_Melame1_964596_fgenesh1_kg.17___589___TRINITY_DN7831_c0_g2_i4	Effector probability: 0.935
TNHTTCFNYFLQKDGCVFASANDETRCNASTGQPEIHSPMNPVGRFQHHDCQKRLKLPEHKVPTLGRRYTSENTNTSFAIDDGPGACGNYSTNKPGACLWAGTEQVKGDNPLTAGWLNGAKTSNCGKQLYIQRKGRPDKPFYVPVVDACNFYSLNITIGCFQIAVTNKTFYDLEPTAQELDQGFLGDLVWDFNNLYGDNSTNGPV
>jgi_Melame1_964777_fgenesh1_kg.17___770___TRINITY_DN6220_c0_g1_i1	Effector probability: 0.905
QDAVVGGKNGLRPIASKSLGTLMKQYEIAPKVFVREYNMKSELGNIVRRQANTTAAKSNLTTIDLTPADCEDTQCYPGAFDRPNMTDCDVVWAAQLYNSTGSLTAFPGTFVYVYSGTCAVVFQNPQNQGYALQFNWAKLGAVGVKIARRCLTPKVNAIGGICQYHKYLAWDLKDVLISVQKHVEGQNPR
>jgi_Melame1_964980_fgenesh1_kg.17___973___TRINITY_DN5780_c0_g1_i3	Effector probability: 0.925
LNIHCDKVESYQKGRIDQDDCERALEQFRYQNDWMMDDPLLMEQSCSTCQITFELREGNSITTSHDAMKRAVNEILDHCQSHAGSMAVYNTRGGKYGNREMFIINVRTGLGGDCNIQTSWHHQWTFPPHGNP
>jgi_Melame1_965888_fgenesh1_kg.18___781___TRINITY_DN6580_c0_g3_i3	Effector probability: 0.561
STVAAPTCGAAGTVTRWDCTGALSRYIADSNGMVIESQSTNRRSCGGCQIAFRSSNGRNLRFTMRGAQEALNSVLNSCSNGYGSVSIAELLIPGQSVNPTVLSIERGSGQPCR
>jgi_Melame1_966028_fgenesh1_kg.19___123___TRINITY_DN6302_c0_g1_i3	Effector probability: 0.746
TPLPSEHHHGHHHNGKTLAKAFITGLNGLKIEGQFQFVQLPNNAGVSIDLVVEGLDIKFKNSKQDINYHIHEKPATKDCLGLGPKLVDLSKIHKPLKAVKTNKRSFHDKSSSLFPANGKTNIVGRSITIHDGTTTNYLGCATILEAV
>jgi_Melame1_96652_CE96651_1495	Effector probability: 0.752
RNGQPNHDHGKLRPLCPDNKAAKCDKGAAICTKDRQVQCKENDARLQDCGGNRGQPTCREDKDHDHDHDHDHNHGRGNGNGRPVCPNNQPARCNNGEAICTRDNKVRCQKSGGRLENCGGNKNSKPTCNGGENRDNRDNRDNRGRTPTCPRGGTPGCSKGTISCSNNKPRCSDGGRVNKCDNNKAPTCN
>jgi_Melame1_966549_fgenesh1_kg.19___644___TRINITY_DN7199_c2_g1_i1	Effector probability: 0.665
HLSLISIHGSNNKVGHAFGVHTDGKYPRRPGGRGDAGGDSGVFQTGTDHPNPACGSTPELGQVDVTSWLSQAEGSGLPAAYPNGSIVVTAFQVNRDGGGPMICEYNEDATTKSFKPMTMTLNQAGNHGILPLARVNTTVVMTFPPGAKCTGGWTQTACIVRCRTGVNKRFGGCFAAKLASSNTLSLAAGAGGKGSNGLTSQQINQIAAAVLAQMKSSGYVISKSAKRTRHRHRAVDKDTE
>jgi_Melame1_966615_fgenesh1_kg.19___710___TRINITY_DN888_c0_g1_i1	Effector probability: 0.964
KPTPRRITNLEQQPICKAWEYGNCVRPIDPTAPLQRPCTCYNRCRRSGCVSV
>jgi_Melame1_966749_fgenesh1_kg.19___844___TRINITY_DN4549_c0_g1_i1	Effector probability: 0.965
QIPGRSDPTKPPPYASNVECSIQFSGNINFGICASDQGLYDCQDCPPGNEFLQNCVPLDKLRDAYKIPNKWKVPKPNSKGTTGSDIACPNFSRLVRNGKPFGYGCYNNVNTNMTHFCGQVAPYSKSRKCTTCTLQLYPWSGTKV
>jgi_Melame1_967016_fgenesh1_kg.20___260___TRINITY_DN1747_c0_g1_i1	Effector probability: 0.566
TRTTPGLLIMKCSVVQMVFYIFSFYSGASQEGPTCVFNYSGMGIQRMPPISASSVLMMIQRKSRANRVIHTYQGPTRCVPRF
>jgi_Melame1_967089_fgenesh1_kg.20___333___TRINITY_DN4298_c0_g1_i2	Effector probability: 0.64
LPTPVLDTPAILIQRSNDLLIGTSNEGKIKEKCLGLGFNGFGGNIWGGAFPFTQTMFGGLMNQFGLGGLCTPFMGNPFGWGSCNFIAQCPNAFNTFQNVFIPGFQTLGFGGQFGFGNTIFGLNKKEIKSDKNTV
>jgi_Melame1_967111_fgenesh1_kg.20___355___TRINITY_DN9067_c1_g2_i2	Effector probability: 0.939
AYSGFTCDPVADNKPSQGVCAPEGIQPNGGDRLIYYIPNAFNAEKILNGQGVFLNWSCAWHQNTVSYCCTIAPEKPDNLAAACRRQVSV
>jgi_Melame1_96731_CE96730_6	Effector probability: 0.885
ANKDKKVNTKPFCPNYVPAKCAGTTIPTCTTKGNILCVVTATKSAKLLKCADGSKPKCMKPPSGR
>jgi_Melame1_967494_fgenesh1_kg.20___738___TRINITY_DN6302_c0_g1_i3	Effector probability: 0.747
TPLPSERHHGHHHNGKTLAKAFIAGLNGLKIEGQFRFVQLPDNAGVSIDLVVEGLDIKFKNSKQDINYHIHEKPATKDCLGLGPKLVDLSKIHKPLKAVKTNRRSFDDKSSSLFPANGKTNIVGRSITIHDGTTTNYLGCATILEAV
>jgi_Melame1_967535_fgenesh1_kg.20___779___TRINITY_DN10047_c0_g1_i1	Effector probability: 0.65
ATVECKHTQTSKSRVFCRCAPLLCASVHVITFFDRLHIRNTSRVISLNHQKSIKTL
>jgi_Melame1_968041_fgenesh1_kg.21___421___TRINITY_DN241_c0_g1_i1	Effector probability: 0.778
DRKCKDRTWLSDDDDLDGSVFFGDDDLCHKHKLSAGQIVGIVFGGVGALLILIGLLTCLCCRGRKRRTAAPAPRAGFFSKFGRKRKQEVSRSAALHNPAPNAEQTDAQRVMASAQV
>jgi_Melame1_968098_fgenesh1_kg.21___478___TRINITY_DN4511_c0_g1_i2	Effector probability: 0.874
LKRGVGALCPEEANGCIGNLEAVTEDVDCQLPSYCEHDREIRPCWEQVPYTQIVCDNENCGHVEHEIRGTCRFGNASGHSPKACDCEPAESA
>jgi_Melame1_96821_CE96820_941	Effector probability: 0.81
AITFRLERQPSPNQYEFTAYRTIYKAMKKAVHRYNKYIDVNVAVTVMYVPGVPTADGNRDAAVIRFGSDPRYWNERVALHEISHILGVGWPAFEERCQTQSWYVAKRLLRQFTNDRNAEIHCGGGHFWPYGLNYPNEFSEKNANRHCRMVRAMMIDGMR
>jgi_Melame1_968391_fgenesh1_kg.21___771___TRINITY_DN5691_c0_g1_i4	Effector probability: 0.965
LKPNLHTQDRRGATIAAYCNSRFVGDINEGTCVQGDLLYKCTDCPPKRQILQYCIPIKDSIPGGWRIPGPGSKGITFKELDCPNFTNLIRNGRPFGYGCIDPIHKGITHFCGGVAASAKPRSCKRCIQPAERFDGWSL
>jgi_Melame1_968432_fgenesh1_kg.21___812___TRINITY_DN6233_c0_g1_i1	Effector probability: 0.975
TLRYTVEKATNPTADQSAAYVAIEQAMFTAVGRYNRFVDVEKVLTVQYVPGIFRTADTYNASNAIQFGNDKSLWTEQVALHTISHRLGVGGPAFLRNCQNKAWPSATIEVRRLFNNQTIQIGCDRTHFWPGGLNGAREYSPINADNHCKIIQAMIKMG
>jgi_Melame1_968435_fgenesh1_kg.21___815___TRINITY_DN8233_c0_g1_i2	Effector probability: 0.807
ALTYKLERVSKPTPDQFSAYVAIEHAMSAAVKRYNKFVVVDIKAWPLATIEVRKLFNNPKLEIGCDNRHFWPGGLNWSKEFSPINADNHCKIIQAMRKDGMK
>jgi_Melame1_968720_fgenesh1_kg.22___86___TRINITY_DN4212_c0_g1_i2	Effector probability: 0.658
KKHHKKKKSMRKTHQSSYIGHGSGNSWTLKSEASGSKITDFFNFETVNQGSQGGLAQYVDLDEGYRSSIVGSKDGALYLGVDTTKYAENRKSIRISSKDTFSPGTLLVVDILHMPAACGAWPALWTVAKDGEWPEHGEIDIIEGVNMFTQNSLSVHTKSGFWMKSTGFQSKFMLDGHQQTNCDASATNDQGCGLRDPSPTSFGKPFNAGQGGIHVMEWTHEAINIYFFPRNDVPEDIASGHPSRSPSWGKPRARFQGSGGQSTADYFQEHVLVINTNLCGQWPEGVWNSEATYAGQPRSCAAMTGYSTCQEFIANAGDQLHEAYWAIKSVKVFN
>jgi_Melame1_969033_fgenesh1_kg.22___399___TRINITY_DN5851_c0_g2_i5	Effector probability: 0.609
APTSITDSVTRGLIQRNNAPNLNLEPLNQDAKLSRRFLDWLGWAFSTDHKPKHKHKVQGDPFDYPDFPGFTQD
>jgi_Melame1_969409_fgenesh1_kg.23___69___TRINITY_DN6223_c0_g1_i1	Effector probability: 0.875
TPQNYPHLETRRVDDQSPAVSGLLYKRARSSPVWMTCPSAYDLKVLNLNDCKKVATHMASNRVACANYRSCALMTRADVGRPQAVQVTSATELRYAFSMYFDSFCRITKQVQERSKGFPKTVDGDLYLTSGGCDASRSACPTDAQVTPCSGELTAYLAALPL
>jgi_Melame1_969555_fgenesh1_kg.23___215___TRINITY_DN4120_c0_g3_i1	Effector probability: 0.985
KSFQCNSLYATGVFQGVAICKQIGAEKTKCKVNSCTPRVSEVTCLQTDKKYVKHTCDGSPTGHEYINGNLVCRTKSNQFFSKCWLTATPVCTECGV
>jgi_Melame1_970281_fgenesh1_kg.23___941___TRINITY_DN4591_c0_g1_i1	Effector probability: 0.81
QLNIPPGNKDLSAITTTCAYYDYQDWVSEHSSQGGRSRQKSRNDRRKPQFRHVSNMRSTSLSGNRRTSTGRNPPSRPRASMITACPRDMLNHRSDSQVYPDACVDALTTGPLNNPDTENKLKAGYNIIDNCGKLIDISMNDGSSTTFQIVGFCRFTASTRNSATNDFCHYLGIDYTQLSRRANPNTWSSVGL
>jgi_Melame1_970996_fgenesh1_kg.24___713___TRINITY_DN6381_c0_g1_i1	Effector probability: 0.989
MVCTRRYTFGPIKGYVSCADDEKLNTYIISQCKRNATGPPVGISCLQRYKGNPCHQYAIKRPNGPKMYSCYRHVPKSKKNPDKDFNCDGIKNFMYCENYPSVSCLKSNGCNLDI
>jgi_Melame1_971215_fgenesh1_kg.25___73___TRINITY_DN4549_c0_g1_i4	Effector probability: 0.965
QIPGRLDPTRPPQYASNVECSIQFSGNINSGICASNQGLYDCQGCPPGNEFLQNCVPLDKLKDAYKIPNKWKVPKPKSKGTTGSDIACPNFSRLVRNGKPFGYGCYNNVNTNMTHFCGQVAPYSK
>jgi_Melame1_971295_fgenesh1_kg.25___153___TRINITY_DN8436_c0_g1_i2	Effector probability: 0.975
QKPPKRKTETKDIYTGPSATCDASFIGTKDIGSCAHGNTLAYCTGCRGSQVFKYCVPLKKGVLPSNWKVPGPNSKGITGRDRFQVCENYANLVRNNAPFGYGCFNQIGEMTFFCGQASSESTPVKCDRCRPHTDPWAGRTA
>jgi_Melame1_971297_fgenesh1_kg.25___155___TRINITY_DN8436_c0_g1_i2	Effector probability: 0.943
QKPTKGKETTKDIFTGASATCDASFIGTKDIGSCAHGNTLAYCTGCKGSQVFKYCVPLNKGVLPLGWKVPGPNSTGITGRDSLVTCENYANLVRNNAPFGYGCFNKIGEMSYFCGQVVPKSTPVKCDRCRPRTDPWAGKTA
>jgi_Melame1_973285_fgenesh1_kg.27___480___TRINITY_DN3595_c0_g1_i1	Effector probability: 0.99
VGPLQNVYCRSDYNVAGGVAVCDTLYCPTLSKCTGTKGANYVQMHDCSFPDELGALRKVGTKNCYQYNTLPGQFTCEDERGKIFYCPHAKQPHIYCRDCYKP
>jgi_Melame1_974183_fgenesh1_kg.28___602___TRINITY_DN5265_c0_g2_i5	Effector probability: 0.79
VHQAGNVTCIPGARKPLNELECDRAINSTIHDMFGVNKSIEVLNGNCNVRLQAESGTKLEVSLLQFNQGKLRILNSCRNYPGMVYLTSNVSMTITYNELGIFPTIQIKDKTENE
>jgi_Melame1_975164_fgenesh1_kg.30___111___TRINITY_DN4877_c0_g1_i1	Effector probability: 0.934
QNTFLHSCLPPLPGAPARVDPKQCQIALGKFTQQNGFFVASSGTVRDCGGCKVELFSPLGEDIRNPVGTVSQAFQFILSRCDGGIGRAWLNEFDKNVPTAKILIDSSNSMTC
>jgi_Melame1_975278_fgenesh1_kg.30___225___TRINITY_DN7156_c0_g3_i1	Effector probability: 0.656
IVCPRVPSEFKAFVLRPGETHHGLSYDSKASNLVFKEDIKGYTALEIQRQDQGKKFTEIQIMRHCPYDIPKQFINPKDKSIKVRFINDKA
>jgi_Melame1_975288_fgenesh1_kg.30___235___TRINITY_DN3076_c1_g1_i1	Effector probability: 0.945
AMIQGLSSNGVMIKDLPRDKGIIPGETMDISGTVNEPDPDGFHDYFCKTCDVGGNQALCPTCKKPCWVVGP
>jgi_Melame1_975898_fgenesh1_kg.30___845___TRINITY_DN2431_c0_g1_i1	Effector probability: 0.866
CSPFCTGGAVVYCANNRNQKTGEAVCSRSGNDWVVGCGASGGSPQSCETNGGRGGQPYCKGC
>jgi_Melame1_976001_fgenesh1_kg.31___46___TRINITY_DN4574_c1_g1_i1	Effector probability: 0.86
KQENTKTETKVDKVAQKITCGGGGELITTGVIKAWCMKMGPSGPKPVKFKCNKNKLAFCDKGYSLHHTKAEKYPCKSKGHTETKPDPKKYPLKCT
>jgi_Melame1_976538_fgenesh1_kg.31___583___TRINITY_DN3595_c0_g1_i1	Effector probability: 0.99
VGPLQNVYCRSDYNVAGGVAVCDTLYCPTLSKCTGTKGANYVQMHDCSFPDELGALRKVGTKNCYQYNTLPGQFTCEDERGKIFYCPHAKQPHIYCRDCYKP
>jgi_Melame1_977675_fgenesh1_kg.33___144___TRINITY_DN7831_c0_g1_i1	Effector probability: 0.861
TEHTLCYRYFLQNDGCVFSTNDPNKRCNPDGHPTKQGVGVLKGPASKKHRRDVSLARRYDTLPDSHSFYISDGTGICGAYRGDQPGACLWAGGQDSQGNPTGGWLNGTKTSNCGKQLYLQRQGKPDTVQVYPCCDFNIRDETPGCFQIAVTEHDKGYLTGLTWDFNNLYGDKTRNGPV
>jgi_Melame1_978000_fgenesh1_kg.33___469___TRINITY_DN5400_c0_g1_i1	Effector probability: 0.98
EPIQHEIICKWGYRVRPDINGKSQGMCTIANITDDYACEGCKRDVPTGVGCVEGKFDIPYDQIKKSKKEIPCPNYERLEVNGQFVGFGCANAREGQKARCNDIKNRQFCPKGACRLNTPF
>jgi_Melame1_979291_fgenesh1_kg.35___207___TRINITY_DN9567_c0_g1_i2	Effector probability: 0.602
KSIDRRATQPWLTLPPTPSLPPPISNTLQNINGVKLWSQEYNKAPGKIPIVLNHGGLGYSAYFGDVIKNLIAQNRYVIAIDRRGHGRSTFNPKDEFTFDMFAKDIDDQLNSLGVQKYDVVGWSDGAATTLAALQNPTLSARINKAFIFAGFMIPQDTNPTFTSTSIYKEFVTRCAKEYAVNQPTQNFRLFARKVGSLEANLPQFTAAGLSRINGAKVAIIGAEHDEAVKLDVPNKLHAAIRGSQLMILKGVSHFAPLQDPKGFTEAILKFLG
>jgi_Melame1_979465_fgenesh1_kg.35___381___TRINITY_DN6170_c0_g1_i1	Effector probability: 0.661
EQLIGQSPVTLLTSRSYDEFSPIEQKDDQSAHSLVKRDKRDDDLRRKRWQKNDPHSRVKCPDDHGGNFVLVKKDCHLAAYHLAVNGLSYSECGTCAVVVTDKNRSLKKVSLTCSEAQSGVDFIFKVRCYKQSNVPFPKFSSPEEFGLTTQASVHHTSCQALIRHDKGTRKSSCKYHQ
>jgi_Melame1_979998_fgenesh1_kg.36___449___TRINITY_DN15746_c0_g1_i1	Effector probability: 0.847
DKLLTQSLALGSDKCIGKDCVHSLNLRYNTIEKRQRNAAPPSPPMPAAGVTNVKDESKEDQKRWLDAHNKFRATYKAPPLTWNDQITPAAKAVVKACVFEHSKGPYGENLAAGQTSIDRVVTDWVNGPNEKSSYNPSKPSFSHFTR
>jgi_Melame1_980015_fgenesh1_kg.36___466___TRINITY_DN7657_c1_g1_i1	Effector probability: 0.56
HQIPQHQLQSRSASDSFKTSSNSISDPYQFYDPNIAIESLKKNLNFASRTDTAKLLKNAAKQTPKLYWIGCSDSRVSESLLIEAELGEVFVERNIANMFIAKDARTSAGMEYAIHHLNISTVVIVGHEGCGGCAAALASAREDVKGIASTKKLSVGEQAITDWVAPIRQIAVNMLRHVGGSAERTPTAKESKKELSHLIELNVFQQVRNVLKSPVVKEAKLKGRAIKVYGWIYDLETGKIKQVSSVHS
>jgi_Melame1_980766_fgenesh1_kg.37___470___TRINITY_DN4558_c0_g1_i1	Effector probability: 0.801
SSYAICSNEGVVACFGDDRKIYEPGVSRPPSGILSCDSGKLVISGPPNFPIGQSPFCCDPEGKCD
>jgi_Melame1_980781_fgenesh1_kg.37___485___TRINITY_DN2966_c0_g1_i1	Effector probability: 0.581
QGGTTNTKPVSPDQRADGLKTANNVLNSVSTGLGRGGAAGSSNIVKSVADGVGQIKTRRSIKVEREH
>jgi_Melame1_981041_fgenesh1_kg.37___745___TRINITY_DN4320_c0_g1_i2	Effector probability: 0.764
ARIDESRPPQGTIVVRPGQGTLSAALAQLKGRSGPQVVLLQSGDYHDNAVLKGYNDGLVIQGAGGSASSYHSNRVRVISSKKGLDLASALQVASDNVEVYSINFINNFGQGQDTQAVALTAAGNHQIYGQCSFQGYQDTLFDKHGTHFFDGCEIIGAMDFIFGSATSYYLNPQIGILKAVSGGQQVVTANRAGIFVFQSPNFRDLNGAAAQSTYYGRAWGPNPKVVIQNARAPVSLNHDGWSMKAAGNIQFSSAGFLEYPKSLTTNGHTSPKAYTKQEIFG
>jgi_Melame1_981194_fgenesh1_kg.38___120___TRINITY_DN6997_c7_g1_i5	Effector probability: 0.65
FRCDKGVQGVCASSNEYFEDSPLISRDIEGLSSFANMGGKAESYTEWNCLSINFIPPSPWPVCCLTVSVSEFSGCTPPY
>jgi_Melame1_981554_fgenesh1_kg.38___480___TRINITY_DN3050_c0_g1_i1	Effector probability: 0.871
IPTLDQLTTKVVGQESITCNQAPLIVKRTTIVEFIQSFCLEIIGEEFGNQSNPGVKEIYTIRPPPINPKEATHVVLELRSVKGCRFSVDDSCGRYLTRPTDECNIGEEEKQGGMVTDGCSIWTAKPI
>jgi_Melame1_981755_fgenesh1_kg.38___681___TRINITY_DN2786_c0_g1_i1	Effector probability: 0.807
APLEGTQGAPKIVDLSPRITKERIIFINTNIDFTQPAKVFDDTGSVVHMIQPLSTSGENFTDIVSATDPLDVARIRVRKPSNCSAISTSYFFHQNLTDTYTKNPPRGQWLLEDANHHAHVFDQVFVRSPKGAPVGEIQAGPTMPIMVAKISYYPNPPATIPAGHYYSIYFPADQGHDPFIGETDAIVLVVKILQDQKQCA
>jgi_Melame1_982736_fgenesh1_kg.40___279___TRINITY_DN4650_c0_g1_i1	Effector probability: 0.654
RPLQHLPPDYLPITHGFTSPTFTEPSSVIYPRTYQRYMEISKDMEQLHQQAHKAFEIGPTKDIIAANSEFLDKNIFCSNKQGKGRLYSLLCDSFVFLQECIVLEAFMFLGLEYFGMH
>jgi_Melame1_983282_fgenesh1_kg.41___1___TRINITY_DN10011_c0_g2_i1	Effector probability: 0.763
RSVGVQGRLTRRNEPTAMAMMAMASDDMRQARGINSNAVHIAQISTNQVTKAKVDKPSSPAIGATATKTDDHHENIHRLHSPF
>jgi_Melame1_983315_fgenesh1_kg.41___34___TRINITY_DN4624_c0_g1_i1	Effector probability: 0.65
QLSCGSPSGTIGDDSCKQALQMLSKYTQDGMIVRDEKGFQVSCKDCKLTIMAKTGTLNVDAQAVQTGLNDILTGCPSTGSSCEVSGATLTISYPTSVLSGCSMI
>jgi_Melame1_983799_fgenesh1_kg.41___518___TRINITY_DN10201_c0_g1_i4	Effector probability: 0.67
VHHEYVASLCFQESMQTKSATKISNSENEGRFVQIVRFFRNCTSSLCLETTGGERL
>jgi_Melame1_983823_fgenesh1_kg.41___542___TRINITY_DN5871_c0_g1_i5	Effector probability: 0.971
GYSVQDCGLAWAPHVKLTGHPPLSHPGYYCKNSGGVEYGCEICHTFEFGYWHACHFQPAWGFRCGDQALNCGDMAADCRQEIVCGQGYSFYGIYAHCWEDNKRYKCVPGENGRAITRTVCHKCLIGTGGSGPPS
>jgi_Melame1_984966_fgenesh1_kg.44___56___TRINITY_DN5442_c0_g1_i1	Effector probability: 0.881
TLSALQLSDVPHLPTQTGQKLESTAVDTPVFNDLSTEPIKENDTLPGSVEDEVEEGETEYLQRNNRHQARHGRHGCSRRSRKHRCKKHKASHKKVVTAIASAAHRTVSLAATGILRSGDATYYGTGLGACGITSTDESMIAAASMHLFDNFPGATANPNLNPICGRKVRATYKGATVIVQIVDRCVGCAIFDLDFSPAAFGQIGPMDKGRLHGMSWHFM
>jgi_Melame1_985302_fgenesh1_kg.44___392___TRINITY_DN6521_c0_g3_i2	Effector probability: 0.561
VSLDRRDEKSGGGLPRMNGVNMAGLEFGIGNNGQKTGDPPQAPPLDQIPHFIKGGSNVIRFPFGWQYIQPTVKAPLNTTYLSLLDKYVTATTKLGAHAIIDLHNFARRDGQIIGESSLGADTLVDLWTKLAAHYKDQPKVIFGLINEPHDVTSKKWFGVVQQVVTAIRKQGAKNNILLPGNNWQHLSTFADDYKNGLSAIKNPDGSQQGLIFEIHQYFDQDGSGTNKECVQDHLKELQTVSDLLKKDKRQALITEIGGGNSQSCVEIVSKFVKAASASSSIMGVMIWSAGSFKPDYVLVVTIKEGNGYKDQMTFEAMKKALPPATKKSA
>jgi_Melame1_985473_fgenesh1_kg.44___563___TRINITY_DN4545_c0_g1_i2	Effector probability: 0.587
RPLQKYSMGPQRFPSKQEPLFGRYVRNLKTRASSAPFSARQASTDVGSHSFAAQSKVQLKPTQHSTSSPSRKKIAMDLSTALIALTIRLAAKSHESPLVSDHFIQKCDVPSSELVPDGVPTDVVVMRDSQFKKKHALYQNWQNLVDPGDFCLEAGPNCRLARLRANNDAKGNR
>jgi_Melame1_985609_fgenesh1_kg.45___116___TRINITY_DN4515_c0_g2_i2	Effector probability: 0.69
DTQQFSQLEVRDVTLGNLTSMNTLERRKTSKPNPVACSAAHGPPIKADLKHCDKIATYLVDNKKTCGYFKTCVLMTRSGLNRPKRVKFYKESELRYYVQLMFSLACKVARPVNIRKKPPKPSEDDFLWLTPAFVIPPFEDEQVTECDKAMSRYMAAIPLPKE
>jgi_Melame1_985859_fgenesh1_kg.45___366___TRINITY_DN9347_c0_g7_i1	Effector probability: 0.564
LPTAVLDTPAALVRRSNDQIVREKCFGLGFGGFAGNIWGGGFPFTQSLFGGLMGQYGMGGVCSPFMGAGFGWGSCNIISACPGAFNTFQNVFIPGLSGLGFGGGFGWGNSIFGLNDKEMKSDKKAI
>jgi_Melame1_985893_fgenesh1_kg.45___400___TRINITY_DN14668_c0_g1_i1	Effector probability: 0.757
YNQNECHLAVSWIKGIASDWSYISLSSYTVQYCLTSTPPVYLDHDRVRQRYASGRVNGCVKGSIELRRAVGHVRR
>jgi_Melame1_985946_fgenesh1_kg.45___453___TRINITY_DN9162_c1_g1_i3	Effector probability: 0.598
RSHQTHSIHRRLTHSLNLKLKRFQSNQIQTSLDHSSFLTESNPTMKNPKQMKNSLSDSNLNLSSNSSNSRIPNLSESDESLKRKTDEVSSNETSNSSSQSNESERKDCEDRTDPSDSQQKSSNNQTNQDQNQNQNQNQNQTNQTQNQNQTQGRIPNLTKSKSNSNQNQNQNQNETNQNETNQNQNQTNQNQNQNQTNQNQNQNETNQNQNQTNQNQNQNQTNQNQNQTNQNQNQNETNQNQNQTKGRIPNLTKSKSNSNQTQSQSETQTNHSTDSKKNDSKVINQSNLTNTQDSDEKEIKKIGKKRG
>jgi_Melame1_986398_fgenesh1_kg.46___267___TRINITY_DN6654_c0_g2_i1	Effector probability: 0.676
RTKSGLRARTDSYSSTSPSVPTCDTNHPKAQIFGFMATCNEKLSTQACTIRELCGTVTSENAQEVSVNLATELKTTLNLLQSNLNNIQKCGMDPSPQKIDSGVGITDLAWSAFQIVLNLKTIYKVVLELGVKFKVINNACEGILTNISSVLASLIGACSEQLNLFETGFFALVTPELKTFTNIGANFIGFSGTFL
>jgi_Melame1_986708_fgenesh1_kg.46___577___TRINITY_DN6566_c0_g1_i1	Effector probability: 0.953
QPPVPVHRCYTPKAQSLEIGQCELAVLQFKHKPQGGVIRTGNHMETKTCGNCQVTLATLDGKADVTISLLSSLDAVRDTFNVCRGYGTVVVDAGEHQSSTNLTLSLGNAARCREY
>jgi_Melame1_988446_fgenesh1_kg.50___382___TRINITY_DN6914_c0_g1_i1	Effector probability: 0.596
IRNNSRHKYHPKHQKKVTEKAGTSLPRMNGVNMAGLEFGIDSNGGQSGSYVPPPLDQISHLITGKVNTLRFPIGWQYIQPTINGALNETYLTLLDKYVTETINLGAFAIIDLHNYARRDGKIVGESDLGADALADLWVRLAGHYKSQPNVLFGLINEPHDVNSKVWFEVVQQVVTAIRKAGANNNILLPGNTWQHFATFSSDYNNGLSAIKNPDGSHKGLVFEIHQYFDQDGSGTNKECTQDHISEMQSVVTLLQNDGRQVLITETGGGNTQSCSEIVSKFTTAAESAYPTVVGVLIWAAGSFAADYALVATCRQGNEWVDQSTFNAAKAAFA
>jgi_Melame1_989608_fgenesh1_kg.54___4___TRINITY_DN9814_c3_g2_i1	Effector probability: 0.983
TGEPCREANNKLDPNTHKFISDCGPINFCNGTTQTCKLKGCRIDEFPFGYDSDDTLPGMCADGKIE
>jgi_Melame1_989704_fgenesh1_kg.54___100___TRINITY_DN1217_c0_g1_i1	Effector probability: 0.979
KKCTKAFTPNIFQQTTLCTDKDDTYEYPIGDCTYDPSQNKGRPPVARKCAKPFDRLSVNCHKYNSDYPLVHGTTRQNVECYTVNRKGRSVSVQCDRIDHIPECTGNKGVLVPRVVR
>jgi_Melame1_989706_fgenesh1_kg.54___102___TRINITY_DN10319_c0_g1_i1	Effector probability: 0.965
ANPKDCTWGFWAHPDKRGRYFCSDSYSTWSYPQGDCKPKDHPTQPPGATCGTPTQANKYATITGNCPTYVTTDSPPKPGLPASYMCDFQTPNGNGYKYKKITCRSPLTNFVRCTGNKGVFEYSGR
>jgi_Melame1_992744_fgenesh1_kg.62___91___TRINITY_DN623_c0_g1_i1	Effector probability: 0.605
AALYPRHDSSSSGVEQQIICDTPVDPGRVENIVSIIDNLNSTVGNCTSKAGPGLVGCDLLCEDGSYIVICNQNLSPVSGNCSTLVEIVEKMIDQCQSDNSTLVQAQFYDTELNLSISIGGGLQNCSTQNGSLTP
>jgi_Melame1_997742_fgenesh1_kg.77___71___TRINITY_DN5445_c0_g10_i1	Effector probability: 0.886
SPTPVDKVSTGKSLESRSEGHPQVLKKRIPFKCPSGCDCTDIDRPVCYGTPFRN
>jgi_Melame1_997859_fgenesh1_kg.77___188___TRINITY_DN10708_c0_g1_i1	Effector probability: 0.869
TCTHLSYNPSYPTVICCKHPEAYVMNPGGFHKTLRVLQPGCYLHF
>jgi_Melame1_997861_fgenesh1_kg.77___190___TRINITY_DN2103_c0_g1_i1	Effector probability: 0.818
QCLPLGRHAPIDKEQCRKALATYKFDEYGRLDDDGFQNKKTCGNCKIGMSITSTDPKVQLDLDGFLKPQLEAVLEELAKTCNYKGSKGKSMIPSIWAGGNTAGTFSLSRLKTGDMKRNECSSTPRKRKKN
>jgi_Melame1_997879_fgenesh1_kg.78___16___TRINITY_DN5445_c0_g10_i1	Effector probability: 0.906
SPTPGNKLSTGESLEPRSDGHPQVLKKRIPFKCPSGCDCTDIDRPVCYGTPFRN
